# Supplementary material for: Assessment of American Bullfrog (Lithobates catesbeianus) spreading in the Republic of Korea using rule learning of elementary cellular automata
Source: Sci Rep. 2024 May 21;14:11548. doi: 10.1038/s41598-024-62139-3 (PMC11109106; doi:10.1038/s41598-024-62139-3)
Supplement: Supplementary file 1 — Supplementary Tables. [file 41598_2024_62139_MOESM1_ESM.xlsx]

## Sheet: Table S1
Table S1. Distribution data for Rana catesbeiana in the Republic of Korea. The data were collected from several national surveys.
Location number	Location name	Longitude (Decimal Degrees)	Latitude (Decimal Degrees)	Record date	References	page
1	Buan	126.491	35.633	2006-2012	NIE 2017a	-
2	Buan	126.491	35.6332	2006-2012	NIE 2017a	-
3	Buan	126.492	35.6288	2006-2012	NIE 2017a	-
4	Buan	126.494	35.6305	2006-2012	NIE 2017a	-
5	Buan	126.496	35.6343	2006-2012	NIE 2017a	-
6	Buan	126.492	35.6331	2006-2012	NIE 2017a	-
7	Buan	126.475	35.6334	2006-2012	NIE 2017a	-
8	Buan	126.495	35.6128	2006-2012	NIE 2017a	-
9	Buan	126.487	35.6069	2006-2012	NIE 2017a	-
10	Buan	126.488	35.6069	2006-2012	NIE 2017a	-
11	Buan	126.487	35.607	2006-2012	NIE 2017a	-
12	Buan	126.487	35.607	2006-2012	NIE 2017a	-
13	Buan	126.493	35.6122	2006-2012	NIE 2017a	-
14	Buan	126.494	35.5955	2006-2012	NIE 2017a	-
15	Buan	126.491	35.5952	2006-2012	NIE 2017a	-
16	Gochang	126.483	35.5141	2006-2012	NIE 2017a	-
17	Gochang	126.473	35.5021	2006-2012	NIE 2017a	-
18	Gochang	126.475	35.5018	2006-2012	NIE 2017a	-
19	Buan	126.613	35.7299	2006-2012	NIE 2017a	-
20	Buan	126.614	35.7303	2006-2012	NIE 2017a	-
21	Buan	126.62	35.7299	2006-2012	NIE 2017a	-
22	Buan	126.606	35.7268	2006-2012	NIE 2017a	-
23	Buan	126.538	35.6731	2006-2012	NIE 2017a	-
24	Buan	126.554	35.6873	2006-2012	NIE 2017a	-
25	Buan	126.554	35.6873	2006-2012	NIE 2017a	-
26	Buan	126.556	35.6884	2006-2012	NIE 2017a	-
27	Buan	126.531	35.6521	2006-2012	NIE 2017a	-
28	Buan	126.518	35.655	2006-2012	NIE 2017a	-
29	Buan	126.612	35.6552	2006-2012	NIE 2017a	-
30	Buan	126.653	35.7413	2006-2012	NIE 2017a	-
31	Buan	126.653	35.7177	2006-2012	NIE 2017a	-
32	Buan	126.678	35.7361	2006-2012	NIE 2017a	-
33	Buan	126.746	35.7325	2006-2012	NIE 2017a	-
34	Buan	126.677	35.6907	2006-2012	NIE 2017a	-
35	Buan	126.689	35.6881	2006-2012	NIE 2017a	-
36	Buan	126.722	35.6919	2006-2012	NIE 2017a	-
37	Buan	126.674	35.6396	2006-2012	NIE 2017a	-
38	Buan	126.674	35.6402	2006-2012	NIE 2017a	-
39	Jeongeup	126.727	35.631	2006-2012	NIE 2017a	-
40	Jeongeup	126.727	35.6306	2006-2012	NIE 2017a	-
41	Jeongeup	126.732	35.6419	2006-2012	NIE 2017a	-
42	Buan	126.513	35.5896	2006-2012	NIE 2017a	-
43	Buan	126.512	35.5935	2006-2012	NIE 2017a	-
44	Buan	126.553	35.5891	2006-2012	NIE 2017a	-
45	Buan	126.601	35.6131	2006-2012	NIE 2017a	-
46	Gochang	126.622	35.547	2006-2012	NIE 2017a	-
47	Gochang	126.621	35.5471	2006-2012	NIE 2017a	-
48	Gochang	126.535	35.5071	2006-2012	NIE 2017a	-
49	Gochang	126.536	35.5077	2006-2012	NIE 2017a	-
50	Gochang	126.562	35.509	2006-2012	NIE 2017a	-
51	Gochang	126.563	35.5092	2006-2012	NIE 2017a	-
52	Gochang	126.567	35.5307	2006-2012	NIE 2017a	-
53	Gochang	126.61	35.5132	2006-2012	NIE 2017a	-
54	Buan	126.633	35.6155	2006-2012	NIE 2017a	-
55	Buan	126.633	35.6146	2006-2012	NIE 2017a	-
56	Buan	126.649	35.6242	2006-2012	NIE 2017a	-
57	Jeongeup	126.736	35.6105	2006-2012	NIE 2017a	-
58	Gochang	126.685	35.5569	2006-2012	NIE 2017a	-
59	Gochang	126.687	35.5574	2006-2012	NIE 2017a	-
60	Gochang	126.686	35.5576	2006-2012	NIE 2017a	-
61	Gochang	126.738	35.5639	2006-2012	NIE 2017a	-
62	Gochang	126.653	35.5363	2006-2012	NIE 2017a	-
63	Gochang	126.692	35.5248	2006-2012	NIE 2017a	-
64	Gochang	126.711	35.5349	2006-2012	NIE 2017a	-
65	Gochang	126.739	35.5087	2006-2012	NIE 2017a	-
66	Gochang	126.738	35.5085	2006-2012	NIE 2017a	-
67	Buan	126.767	35.7427	2006-2012	NIE 2017a	-
68	Gimje	126.862	35.7238	2006-2012	NIE 2017a	-
69	Buan	126.785	35.678	2006-2012	NIE 2017a	-
70	Jeongeup	126.825	35.6711	2006-2012	NIE 2017a	-
71	Jeongeup	126.775	35.6397	2006-2012	NIE 2017a	-
72	Jeongeup	126.776	35.6411	2006-2012	NIE 2017a	-
73	Jeongeup	126.777	35.6294	2006-2012	NIE 2017a	-
74	Jeongeup	126.808	35.6461	2006-2012	NIE 2017a	-
75	Jeongeup	126.837	35.6527	2006-2012	NIE 2017a	-
76	Jeongeup	126.882	35.7152	2006-2012	NIE 2017a	-
77	Gimje	126.955	35.7294	2006-2012	NIE 2017a	-
78	Gimje	126.962	35.7222	2006-2012	NIE 2017a	-
79	Jeongeup	126.909	35.6938	2006-2012	NIE 2017a	-
80	Jeongeup	126.907	35.6441	2006-2012	NIE 2017a	-
81	Jeongeup	126.954	35.6572	2006-2012	NIE 2017a	-
82	Jinan	127.301	35.6851	2006-2012	NIE 2017a	-
83	Jeongeup	126.983	35.6411	2006-2012	NIE 2017a	-
84	Jeongeup	126.781	35.6066	2006-2012	NIE 2017a	-
85	Jeongeup	126.814	35.6047	2006-2012	NIE 2017a	-
86	Jeongeup	126.776	35.5661	2006-2012	NIE 2017a	-
87	Jeongeup	126.81	35.5761	2006-2012	NIE 2017a	-
88	Jeongeup	126.861	35.5444	2006-2012	NIE 2017a	-
89	Gochang	126.754	35.5144	2006-2012	NIE 2017a	-
90	Jeongeup	126.832	35.5072	2006-2012	NIE 2017a	-
91	Jeongeup	126.852	35.5075	2006-2012	NIE 2017a	-
92	Jeongeup	126.905	35.5989	2006-2012	NIE 2017a	-
93	Jeongeup	126.923	35.6058	2006-2012	NIE 2017a	-
94	Jeongeup	126.923	35.6058	2006-2012	NIE 2017a	-
95	Jeongeup	126.978	35.6022	2006-2012	NIE 2017a	-
96	Jeongeup	126.893	35.5511	2006-2012	NIE 2017a	-
97	Jeongeup	126.908	35.5764	2006-2012	NIE 2017a	-
98	Jeongeup	126.946	35.5572	2006-2012	NIE 2017a	-
99	Jeongeup	126.981	35.5727	2006-2012	NIE 2017a	-
100	Jeongeup	126.914	35.5322	2006-2012	NIE 2017a	-
101	Sunchang	126.953	35.5155	2006-2012	NIE 2017a	-
102	Jeongeup	126.918	35.5319	2006-2012	NIE 2017a	-
103	Sunchang	126.97	35.5414	2006-2012	NIE 2017a	-
104	Sunchang	126.982	35.5375	2006-2012	NIE 2017a	-
105	Sunchang	126.977	35.5191	2006-2012	NIE 2017a	-
106	Imsil	127.106	35.5479	2006-2012	NIE 2017a	-
107	Imsil	127.106	35.5479	2006-2012	NIE 2017a	-
108	Imsil	127.107	35.5484	2006-2012	NIE 2017a	-
109	Sunchang	127.01	35.5198	2006-2012	NIE 2017a	-
110	Geochang	127.854	35.7308	2006-2012	NIE 2017a	-
111	Hapcheon	127.985	35.5789	2006-2012	NIE 2017a	-
112	Geochang	127.849	35.6975	2006-2012	NIE 2017a	-
113	Hamyang	127.805	35.6352	2006-2012	NIE 2017a	-
114	Geochang	127.94	35.6819	2006-2012	NIE 2017a	-
115	Geochang	127.985	35.6775	2006-2012	NIE 2017a	-
116	Geochang	127.947	35.6488	2006-2012	NIE 2017a	-
117	Geochang	127.978	35.64	2006-2012	NIE 2017a	-
118	Hamyang	127.797	35.5927	2006-2012	NIE 2017a	-
119	Hamyang	127.781	35.5633	2006-2012	NIE 2017a	-
120	Hamyang	127.785	35.5189	2006-2012	NIE 2017a	-
121	Hapcheon	127.991	35.5397	2006-2012	NIE 2017a	-
122	Hapcheon	128.186	35.5964	2006-2012	NIE 2017a	-
123	Hapcheon	128.14	35.6334	2006-2012	NIE 2017a	-
124	Hapcheon	128.149	35.6343	2006-2012	NIE 2017a	-
125	Hapcheon	128.118	35.5456	2006-2012	NIE 2017a	-
126	Hapcheon	128.09	35.5739	2006-2012	NIE 2017a	-
127	Hapcheon	128.013	35.5245	2006-2012	NIE 2017a	-
128	Hapcheon	128.06	35.5201	2006-2012	NIE 2017a	-
129	Hapcheon	128.068	35.5293	2006-2012	NIE 2017a	-
130	Hapcheon	128.048	35.5172	2006-2012	NIE 2017a	-
131	Hapcheon	128.044	35.5119	2006-2012	NIE 2017a	-
132	Hapcheon	128.12	35.5347	2006-2012	NIE 2017a	-
133	Hapcheon	128.082	35.5121	2006-2012	NIE 2017a	-
134	Hapcheon	128.237	35.6099	2006-2012	NIE 2017a	-
135	Hapcheon	128.215	35.5983	2006-2012	NIE 2017a	-
136	Hapcheon	128.137	35.5772	2006-2012	NIE 2017a	-
137	Asan	126.902	36.8707	2006-2012	NIE 2017a	-
138	Hapcheon	128.194	35.5681	2006-2012	NIE 2017a	-
139	Hapcheon	128.211	35.563	2006-2012	NIE 2017a	-
140	Hapcheon	128.231	35.5712	2006-2012	NIE 2017a	-
141	Hapcheon	128.167	35.5451	2006-2012	NIE 2017a	-
142	Hapcheon	128.142	35.5332	2006-2012	NIE 2017a	-
143	Hapcheon	128.184	35.5382	2006-2012	NIE 2017a	-
144	Taean	126.218	36.9005	2006-2012	NIE 2017a	-
145	Taean	126.218	36.9005	2006-2012	NIE 2017a	-
146	Taean	126.218	36.9005	2006-2012	NIE 2017a	-
147	Taean	126.198	36.8665	2006-2012	NIE 2017a	-
148	Taean	126.198	36.8665	2006-2012	NIE 2017a	-
149	Taean	126.198	36.8665	2006-2012	NIE 2017a	-
150	Taean	126.22	36.8584	2006-2012	NIE 2017a	-
151	Taean	126.167	36.7961	2006-2012	NIE 2017a	-
152	Taean	126.186	36.7928	2006-2012	NIE 2017a	-
153	Taean	126.186	36.7928	2006-2012	NIE 2017a	-
154	Taean	126.241	36.8242	2006-2012	NIE 2017a	-
155	Taean	126.186	36.793	2006-2012	NIE 2017a	-
156	Taean	126.186	36.793	2006-2012	NIE 2017a	-
157	Taean	126.305	36.8987	2006-2012	NIE 2017a	-
158	Seosan	126.458	36.931	2006-2012	NIE 2017a	-
159	Seosan	126.458	36.931	2006-2012	NIE 2017a	-
160	Seosan	126.459	36.9311	2006-2012	NIE 2017a	-
161	Seosan	126.459	36.9311	2006-2012	NIE 2017a	-
162	Taean	126.28	36.8429	2006-2012	NIE 2017a	-
163	Taean	126.28	36.8429	2006-2012	NIE 2017a	-
164	Taean	126.298	36.8678	2006-2012	NIE 2017a	-
165	Taean	126.298	36.8678	2006-2012	NIE 2017a	-
166	Seosan	126.344	36.8322	2006-2012	NIE 2017a	-
167	Taean	126.294	36.8274	2006-2012	NIE 2017a	-
168	Seosan	126.344	36.8322	2006-2012	NIE 2017a	-
169	Taean	126.259	36.7739	2006-2012	NIE 2017a	-
170	Seosan	126.41	36.8537	2006-2012	NIE 2017a	-
171	Seosan	126.418	36.8454	2006-2012	NIE 2017a	-
172	Seosan	126.478	36.8438	2006-2012	NIE 2017a	-
173	Seosan	126.412	36.8256	2006-2012	NIE 2017a	-
174	Seosan	126.434	36.7995	2006-2012	NIE 2017a	-
175	Dangjin	126.529	36.9835	2006-2012	NIE 2017a	-
176	Dangjin	126.529	36.9835	2006-2012	NIE 2017a	-
177	Dangjin	126.529	36.9835	2006-2012	NIE 2017a	-
178	Dangjin	126.525	36.9389	2006-2012	NIE 2017a	-
179	Dangjin	126.525	36.9389	2006-2012	NIE 2017a	-
180	Dangjin	126.556	36.9553	2006-2012	NIE 2017a	-
181	Dangjin	126.586	36.9226	2006-2012	NIE 2017a	-
182	Asan	126.993	36.8316	2006-2012	NIE 2017a	-
183	Cheonan	127.155	36.9109	2006-2012	NIE 2017a	-
184	Anseong	127.263	36.9315	2006-2012	NIE 2017a	-
185	Jincheon	127.409	36.7809	2006-2012	NIE 2017a	-
186	Pocheon	127.361	37.9924	2006-2012	NIE 2017a	-
187	Imsil	127.304	35.5789	2006-2012	NIE 2017a	-
188	Imsil	127.27	35.5138	2006-2012	NIE 2017a	-
189	Jeongeup	126.941	35.6505	2006-2012	NIE 2017a	-
190	Jangseong	126.843	35.2779	2006-2012	NIE 2017a	-
191	Jangseong	126.867	35.3351	2006-2012	NIE 2017a	-
192	Jangseong	126.788	35.3547	2006-2012	NIE 2017a	-
193	Jangseong	126.643	35.2602	2006-2012	NIE 2017a	-
194	Yeonggwang	126.529	35.2938	2006-2012	NIE 2017a	-
195	Gochang	126.524	35.4207	2006-2012	NIE 2017a	-
196	Yeonggwang	126.408	35.2647	2006-2012	NIE 2017a	-
197	Yeonggwang	126.491	35.3629	2006-2012	NIE 2017a	-
198	Yeonggwang	126.429	35.3465	2006-2012	NIE 2017a	-
199	Yeonggwang	126.477	35.3831	2006-2012	NIE 2017a	-
200	Yeonggwang	126.467	35.3974	2006-2012	NIE 2017a	-
201	Jangseong	126.746	35.2642	2006-2012	NIE 2017a	-
202	Jangseong	126.665	35.2765	2006-2012	NIE 2017a	-
203	Jangseong	126.735	35.299	2006-2012	NIE 2017a	-
204	Gochang	126.653	35.3397	2006-2012	NIE 2017a	-
205	Jangseong	126.757	35.401	2006-2012	NIE 2017a	-
206	Jangseong	126.803	35.3257	2006-2012	NIE 2017a	-
207	Jangseong	126.843	35.3394	2006-2012	NIE 2017a	-
208	Jangseong	126.774	35.346	2006-2012	NIE 2017a	-
209	Yeonggwang	126.592	35.2748	2006-2012	NIE 2017a	-
210	Yeonggwang	126.575	35.2831	2006-2012	NIE 2017a	-
211	Yeonggwang	126.537	35.274	2006-2012	NIE 2017a	-
212	Yeonggwang	126.602	35.3041	2006-2012	NIE 2017a	-
213	Yeonggwang	126.51	35.2975	2006-2012	NIE 2017a	-
214	Gochang	126.608	35.3448	2006-2012	NIE 2017a	-
215	Gochang	126.566	35.349	2006-2012	NIE 2017a	-
216	Gochang	126.571	35.3837	2006-2012	NIE 2017a	-
217	Gochang	126.517	35.3992	2006-2012	NIE 2017a	-
218	Gochang	126.61	35.4329	2006-2012	NIE 2017a	-
219	Gochang	126.516	35.4381	2006-2012	NIE 2017a	-
220	Gochang	126.567	35.4572	2006-2012	NIE 2017a	-
221	Gochang	126.532	35.4788	2006-2012	NIE 2017a	-
222	Gochang	126.695	35.38	2006-2012	NIE 2017a	-
223	Gochang	126.697	35.4013	2006-2012	NIE 2017a	-
224	Gochang	126.656	35.3996	2006-2012	NIE 2017a	-
225	Gochang	126.665	35.3957	2006-2012	NIE 2017a	-
226	Gochang	126.638	35.4303	2006-2012	NIE 2017a	-
227	Gochang	126.745	35.4216	2006-2012	NIE 2017a	-
228	Yeonggwang	126.373	35.2505	2006-2012	NIE 2017a	-
229	Yeonggwang	126.436	35.3823	2006-2012	NIE 2017a	-
230	Yeonggwang	126.446	35.4171	2006-2012	NIE 2017a	-
231	Gochang	126.482	35.4594	2006-2012	NIE 2017a	-
232	Jangseong	126.683	35.2946	2006-2012	NIE 2017a	-
233	Jangseong	126.654	35.2948	2006-2012	NIE 2017a	-
234	Gochang	126.76	35.482	2006-2012	NIE 2017a	-
235	Jangseong	126.833	35.3135	2006-2012	NIE 2017a	-
236	Jangseong	126.829	35.3108	2006-2012	NIE 2017a	-
237	Jangseong	126.783	35.3071	2006-2012	NIE 2017a	-
238	Jangseong	126.823	35.3504	2006-2012	NIE 2017a	-
239	Jangseong	126.763	35.3652	2006-2012	NIE 2017a	-
240	Yeonggwang	126.594	35.2859	2006-2012	NIE 2017a	-
241	Gochang	126.577	35.3178	2006-2012	NIE 2017a	-
242	Gochang	126.537	35.3117	2006-2012	NIE 2017a	-
243	Gochang	126.576	35.3515	2006-2012	NIE 2017a	-
244	Gochang	126.534	35.3663	2006-2012	NIE 2017a	-
245	Gochang	126.548	35.4652	2006-2012	NIE 2017a	-
246	Gochang	126.72	35.4717	2006-2012	NIE 2017a	-
247	Yeonggwang	126.422	35.2676	2006-2012	NIE 2017a	-
248	Yeonggwang	126.474	35.3126	2006-2012	NIE 2017a	-
249	Yeonggwang	126.415	35.3099	2006-2012	NIE 2017a	-
250	Yeonggwang	126.471	35.3362	2006-2012	NIE 2017a	-
251	Yeonggwang	126.451	35.404	2006-2012	NIE 2017a	-
252	Jangseong	126.693	35.2787	2006-2012	NIE 2017a	-
253	Jangseong	126.679	35.3103	2006-2012	NIE 2017a	-
254	Jangseong	126.771	35.3186	2006-2012	NIE 2017a	-
255	Jangseong	126.801	35.3685	2006-2012	NIE 2017a	-
256	Gochang	126.699	35.3535	2006-2012	NIE 2017a	-
257	Gochang	126.677	35.3696	2006-2012	NIE 2017a	-
258	Gochang	126.659	35.3687	2006-2012	NIE 2017a	-
259	Jangseong	126.793	35.4347	2006-2012	NIE 2017a	-
260	Jangseong	126.803	35.4281	2006-2012	NIE 2017a	-
261	Jangseong	126.773	35.4461	2006-2012	NIE 2017a	-
262	Jeongeup	126.787	35.4914	2006-2012	NIE 2017a	-
263	Yeonggwang	126.528	35.2809	2006-2012	NIE 2017a	-
264	Yeonggwang	126.591	35.3219	2006-2012	NIE 2017a	-
265	Gochang	126.555	35.3257	2006-2012	NIE 2017a	-
266	Gochang	126.613	35.3603	2006-2012	NIE 2017a	-
267	Gochang	126.582	35.3385	2006-2012	NIE 2017a	-
268	Gochang	126.555	35.3966	2006-2012	NIE 2017a	-
269	Gochang	126.577	35.4423	2006-2012	NIE 2017a	-
270	Gochang	126.692	35.4189	2006-2012	NIE 2017a	-
271	Gochang	126.654	35.4405	2006-2012	NIE 2017a	-
272	Gochang	126.712	35.4683	2006-2012	NIE 2017a	-
273	Gochang	126.676	35.493	2006-2012	NIE 2017a	-
274	Gochang	126.635	35.4709	2006-2012	NIE 2017a	-
275	Yeonggwang	126.485	35.2694	2006-2012	NIE 2017a	-
276	Yeonggwang	126.421	35.2844	2006-2012	NIE 2017a	-
277	Yeonggwang	126.415	35.2836	2006-2012	NIE 2017a	-
278	Yeonggwang	126.479	35.3256	2006-2012	NIE 2017a	-
279	Yeonggwang	126.428	35.3144	2006-2012	NIE 2017a	-
280	Yeonggwang	126.436	35.4054	2006-2012	NIE 2017a	-
281	Gochang	126.487	35.4357	2006-2012	NIE 2017a	-
282	Gochang	126.489	35.4763	2006-2012	NIE 2017a	-
283	Jangseong	126.695	35.2671	2006-2012	NIE 2017a	-
284	Jeongeup	126.773	35.4889	2006-2012	NIE 2017a	-
285	Jangseong	126.771	35.2571	2006-2012	NIE 2017a	-
286	Jangseong	126.772	35.2733	2006-2012	NIE 2017a	-
287	Yeonggwang	126.519	35.3149	2006-2012	NIE 2017a	-
288	Gochang	126.623	35.3342	2006-2012	NIE 2017a	-
289	Gochang	126.552	35.3358	2006-2012	NIE 2017a	-
290	Gochang	126.561	35.4464	2006-2012	NIE 2017a	-
291	Gochang	126.59	35.4808	2006-2012	NIE 2017a	-
292	Gochang	126.616	35.4785	2006-2012	NIE 2017a	-
293	Gochang	126.511	35.469	2006-2012	NIE 2017a	-
294	Gochang	126.666	35.4477	2006-2012	NIE 2017a	-
295	Gochang	126.651	35.4593	2006-2012	NIE 2017a	-
296	Yeonggwang	126.441	35.3014	2006-2012	NIE 2017a	-
297	Gochang	126.488	35.422	2006-2012	NIE 2017a	-
298	Yeonggwang	126.464	35.3133	2006-2012	NIE 2017a	-
299	Jangseong	126.828	35.3977	2006-2012	NIE 2017a	-
300	Jangseong	126.822	35.2686	2006-2012	NIE 2017a	-
301	Yeonggwang	126.537	35.2882	2006-2012	NIE 2017a	-
302	Yeonggwang	126.504	35.2621	2006-2012	NIE 2017a	-
303	Gochang	126.723	35.4691	2006-2012	NIE 2017a	-
304	Gochang	126.723	35.4691	2006-2012	NIE 2017a	-
305	Gochang	126.515	35.4124	2006-2012	NIE 2017a	-
306	Gochang	126.517	35.4473	2006-2012	NIE 2017a	-
307	Gochang	126.53	35.4813	2006-2012	NIE 2017a	-
308	Gochang	126.7	35.4443	2006-2012	NIE 2017a	-
309	Gochang	126.714	35.4276	2006-2012	NIE 2017a	-
310	Yeonggwang	126.447	35.256	2006-2012	NIE 2017a	-
311	Yeonggwang	126.471	35.2806	2006-2012	NIE 2017a	-
312	Gokseong	127.359	35.3174	2006-2012	NIE 2017a	-
313	Sunchang	127.274	35.4632	2006-2012	NIE 2017a	-
314	Sunchang	127.128	35.4188	2006-2012	NIE 2017a	-
315	Sunchang	127.174	35.3421	2006-2012	NIE 2017a	-
316	Gokseong	127.181	35.308	2006-2012	NIE 2017a	-
317	Gokseong	127.194	35.2747	2006-2012	NIE 2017a	-
318	Gokseong	127.146	35.2567	2006-2012	NIE 2017a	-
319	Namwon	127.276	35.3584	2006-2012	NIE 2017a	-
320	Gokseong	127.266	35.2695	2006-2012	NIE 2017a	-
321	Gokseong	127.359	35.3174	2006-2012	NIE 2017a	-
322	Namwon	127.369	35.3579	2006-2012	NIE 2017a	-
323	Namwon	127.375	35.3868	2006-2012	NIE 2017a	-
324	Namwon	127.307	35.319	2006-2012	NIE 2017a	-
325	Namwon	127.213	35.3434	2006-2012	NIE 2017a	-
326	Sunchang	127.185	35.3647	2006-2012	NIE 2017a	-
327	Sunchang	127.172	35.4162	2006-2012	NIE 2017a	-
328	Sunchang	127.15	35.425	2006-2012	NIE 2017a	-
329	Sunchang	127.153	35.398	2006-2012	NIE 2017a	-
330	Namwon	127.37	35.3572	2006-2012	NIE 2017a	-
331	Namwon	127.371	35.387	2006-2012	NIE 2017a	-
332	Namwon	127.312	35.4323	2006-2012	NIE 2017a	-
333	Gokseong	127.209	35.2908	2006-2012	NIE 2017a	-
334	Gokseong	127.146	35.2564	2006-2012	NIE 2017a	-
335	Namwon	127.285	35.3334	2006-2012	NIE 2017a	-
336	Namwon	127.307	35.319	2006-2012	NIE 2017a	-
337	Namwon	127.213	35.3434	2006-2012	NIE 2017a	-
338	Sunchang	127.185	35.3572	2006-2012	NIE 2017a	-
339	Sunchang	127.172	35.4151	2006-2012	NIE 2017a	-
340	Sunchang	127.15	35.425	2006-2012	NIE 2017a	-
341	Sunchang	127.153	35.398	2006-2012	NIE 2017a	-
342	Gokseong	127.359	35.3175	2006-2012	NIE 2017a	-
343	Namwon	127.374	35.4537	2006-2012	NIE 2017a	-
344	Namwon	127.342	35.4733	2006-2012	NIE 2017a	-
345	Sunchang	127.261	35.4571	2006-2012	NIE 2017a	-
346	Gokseong	127.182	35.3092	2006-2012	NIE 2017a	-
347	Namwon	127.341	35.4783	2006-2012	NIE 2017a	-
348	Sunchang	127.274	35.4632	2006-2012	NIE 2017a	-
349	Sunchang	127.15	35.425	2006-2012	NIE 2017a	-
350	Namwon	127.2	35.3464	2006-2012	NIE 2017a	-
351	Namwon	127.2	35.3464	2006-2012	NIE 2017a	-
352	Sunchang	127.174	35.3421	2006-2012	NIE 2017a	-
353	Gokseong	127.209	35.2909	2006-2012	NIE 2017a	-
354	Gokseong	127.183	35.3082	2006-2012	NIE 2017a	-
355	Gokseong	127.183	35.2896	2006-2012	NIE 2017a	-
356	Gokseong	127.146	35.2567	2006-2012	NIE 2017a	-
357	Sunchang	127.143	35.3134	2006-2012	NIE 2017a	-
358	Namwon	127.286	35.3197	2006-2012	NIE 2017a	-
359	Namwon	127.275	35.352	2006-2012	NIE 2017a	-
360	Namwon	127.276	35.3587	2006-2012	NIE 2017a	-
361	Namwon	127.306	35.3225	2006-2012	NIE 2017a	-
362	Gokseong	127.275	35.2654	2006-2012	NIE 2017a	-
363	Gokseong	127.316	35.2695	2006-2012	NIE 2017a	-
364	Gokseong	127.341	35.292	2006-2012	NIE 2017a	-
365	Namwon	127.335	35.332	2006-2012	NIE 2017a	-
366	Gokseong	127.359	35.3174	2006-2012	NIE 2017a	-
367	Namwon	127.362	35.335	2006-2012	NIE 2017a	-
368	Namwon	127.369	35.3579	2006-2012	NIE 2017a	-
369	Namwon	127.375	35.3868	2006-2012	NIE 2017a	-
370	Sunchang	127.26	35.4575	2006-2012	NIE 2017a	-
371	Gokseong	127.211	35.2882	2006-2012	NIE 2017a	-
372	Sunchang	127.26	35.4575	2006-2012	NIE 2017a	-
373	Gokseong	127.211	35.2882	2006-2012	NIE 2017a	-
374	Sunchang	127.144	35.3425	2006-2012	NIE 2017a	-
375	Gokseong	127.211	35.2882	2006-2012	NIE 2017a	-
376	Sunchang	127.144	35.3425	2006-2012	NIE 2017a	-
377	Damyang	127.062	35.2941	2006-2012	NIE 2017a	-
378	Damyang	126.986	35.3604	2006-2012	NIE 2017a	-
379	Damyang	126.949	35.3303	2006-2012	NIE 2017a	-
380	Damyang	127.06	35.3508	2006-2012	NIE 2017a	-
381	Damyang	127.023	35.2847	2006-2012	NIE 2017a	-
382	Damyang	127.085	35.2725	2006-2012	NIE 2017a	-
383	Sunchang	127.079	35.3891	2006-2012	NIE 2017a	-
384	Sunchang	127.098	35.4473	2006-2012	NIE 2017a	-
385	Sunchang	126.914	35.4412	2006-2012	NIE 2017a	-
386	Sunchang	126.907	35.433	2006-2012	NIE 2017a	-
387	Damyang	126.969	35.3685	2006-2012	NIE 2017a	-
388	Damyang	126.965	35.345	2006-2012	NIE 2017a	-
389	Damyang	126.921	35.2918	2006-2012	NIE 2017a	-
390	Damyang	126.926	35.2812	2006-2012	NIE 2017a	-
391	Damyang	126.963	35.27	2006-2012	NIE 2017a	-
392	Damyang	126.962	35.3195	2006-2012	NIE 2017a	-
393	Damyang	126.953	35.3127	2006-2012	NIE 2017a	-
394	Damyang	126.882	35.2875	2006-2012	NIE 2017a	-
395	Damyang	126.93	35.2871	2006-2012	NIE 2017a	-
396	Sunchang	127.111	35.3084	2006-2012	NIE 2017a	-
397	Sunchang	127.075	35.3579	2006-2012	NIE 2017a	-
398	Yesan	126.861	36.7159	2006-2012	NIE 2017a	-
399	Hongseong	126.713	36.5108	2006-2012	NIE 2017a	-
400	Hongseong	126.678	36.521	2006-2012	NIE 2017a	-
401	Hongseong	126.57	36.611	2006-2012	NIE 2017a	-
402	Hongseong	126.544	36.5284	2006-2012	NIE 2017a	-
403	Hongseong	126.523	36.5636	2006-2012	NIE 2017a	-
404	Seosan	126.373	36.6518	2006-2012	NIE 2017a	-
405	Seosan	126.415	36.7153	2006-2012	NIE 2017a	-
406	Seosan	126.414	36.7165	2006-2012	NIE 2017a	-
407	Seosan	126.372	36.6518	2006-2012	NIE 2017a	-
408	Taean	126.365	36.5077	2006-2012	NIE 2017a	-
409	Taean	126.29	36.6138	2006-2012	NIE 2017a	-
410	Taean	126.289	36.6141	2006-2012	NIE 2017a	-
411	Taean	126.341	36.5957	2006-2012	NIE 2017a	-
412	Taean	126.314	36.6714	2006-2012	NIE 2017a	-
413	Seosan	126.38	36.6573	2006-2012	NIE 2017a	-
414	Seosan	126.539	36.7256	2006-2012	NIE 2017a	-
415	Gimpo	126.57	37.6456	2006-2012	NIE 2017a	-
416	Gimpo	126.568	37.6464	2006-2012	NIE 2017a	-
417	Incheon	126.539	37.5075	2006-2012	NIE 2017a	-
418	Ganghwa	126.542	37.6181	2006-2012	NIE 2017a	-
419	Ganghwa	126.522	37.612	2006-2012	NIE 2017a	-
420	Ganghwa	126.519	37.6681	2006-2012	NIE 2017a	-
421	Incheon	126.542	37.5131	2006-2012	NIE 2017a	-
422	Incheon	126.542	37.5128	2006-2012	NIE 2017a	-
423	Ganghwa	126.518	37.6689	2006-2012	NIE 2017a	-
424	Gimpo	126.56	37.7286	2006-2012	NIE 2017a	-
425	Miryang	128.897	35.5686	2006-2012	NIE 2017a	-
426	Miryang	128.869	35.5947	2006-2012	NIE 2017a	-
427	Cheongdo	128.904	35.7492	2006-2012	NIE 2017a	-
428	Miryang	128.607	35.5657	2006-2012	NIE 2017a	-
429	Cheongdo	128.658	35.6941	2006-2012	NIE 2017a	-
430	Miryang	128.711	35.5131	2006-2012	NIE 2017a	-
431	Miryang	128.708	35.5096	2006-2012	NIE 2017a	-
432	Miryang	128.608	35.5642	2006-2012	NIE 2017a	-
433	Miryang	128.798	35.5322	2006-2012	NIE 2017a	-
434	Cheongdo	128.783	35.6681	2006-2012	NIE 2017a	-
435	Dalseong	128.477	35.6995	2006-2012	NIE 2017a	-
436	Dalseong	128.429	35.6706	2006-2012	NIE 2017a	-
437	Dalseong	128.386	35.6895	2006-2012	NIE 2017a	-
438	Hapcheon	128.319	35.5796	2006-2012	NIE 2017a	-
439	Hapcheon	128.312	35.5911	2006-2012	NIE 2017a	-
440	Hapcheon	128.27	35.5466	2006-2012	NIE 2017a	-
441	Changnyeong	128.435	35.5319	2006-2012	NIE 2017a	-
442	Changnyeong	128.4	35.5213	2006-2012	NIE 2017a	-
443	Changnyeong	128.471	35.583	2006-2012	NIE 2017a	-
444	Changnyeong	128.449	35.5525	2006-2012	NIE 2017a	-
445	Changnyeong	128.409	35.5658	2006-2012	NIE 2017a	-
446	Changnyeong	128.471	35.6061	2006-2012	NIE 2017a	-
447	Changnyeong	128.425	35.5963	2006-2012	NIE 2017a	-
448	Goryeong	128.311	35.6643	2006-2012	NIE 2017a	-
449	Hapcheon	128.35	35.6373	2006-2012	NIE 2017a	-
450	Ganghwa	126.431	37.8292	2006-2012	NIE 2017a	-
451	Ganghwa	126.429	37.8275	2006-2012	NIE 2017a	-
452	Ganghwa	126.448	37.8006	2006-2012	NIE 2017a	-
453	Ganghwa	126.448	37.8011	2006-2012	NIE 2017a	-
454	Ganghwa	126.454	37.8009	2006-2012	NIE 2017a	-
455	Ganghwa	126.318	37.7889	2006-2012	NIE 2017a	-
456	Ganghwa	126.33	37.7936	2006-2012	NIE 2017a	-
457	Ganghwa	126.294	37.79	2006-2012	NIE 2017a	-
458	Ganghwa	126.289	37.7909	2006-2012	NIE 2017a	-
459	Ganghwa	126.268	37.8134	2006-2012	NIE 2017a	-
460	Ganghwa	126.267	37.8145	2006-2012	NIE 2017a	-
461	Ongjin	126.46	37.5284	2006-2012	NIE 2017a	-
462	Ongjin	126.429	37.54	2006-2012	NIE 2017a	-
463	Ongjin	126.432	37.5359	2006-2012	NIE 2017a	-
464	Ongjin	126.409	37.5306	2006-2012	NIE 2017a	-
465	Ganghwa	126.471	37.6206	2006-2012	NIE 2017a	-
466	Ganghwa	126.492	37.6014	2006-2012	NIE 2017a	-
467	Ganghwa	126.186	37.677	2006-2012	NIE 2017a	-
468	Ganghwa	126.2	37.6753	2006-2012	NIE 2017a	-
469	Ganghwa	126.201	37.6742	2006-2012	NIE 2017a	-
470	Ganghwa	126.205	37.6695	2006-2012	NIE 2017a	-
471	Ganghwa	126.246	37.632	2006-2012	NIE 2017a	-
472	Ganghwa	126.252	37.6356	2006-2012	NIE 2017a	-
473	Ganghwa	126.25	37.642	2006-2012	NIE 2017a	-
474	Ganghwa	126.247	37.6422	2006-2012	NIE 2017a	-
475	Ganghwa	126.301	37.7057	2006-2012	NIE 2017a	-
476	Ganghwa	126.308	37.687	2006-2012	NIE 2017a	-
477	Ganghwa	126.362	37.69	2006-2012	NIE 2017a	-
478	Ganghwa	126.463	37.6345	2006-2012	NIE 2017a	-
479	Ulsan	129.286	35.5183	2006-2012	NIE 2017a	-
480	Ulju	129.257	35.5119	2006-2012	NIE 2017a	-
481	Ulsan	129.293	35.5608	2006-2012	NIE 2017a	-
482	Ulju	129.291	35.5902	2006-2012	NIE 2017a	-
483	Ulsan	129.29	35.577	2006-2012	NIE 2017a	-
484	Ulsan	129.285	35.5737	2006-2012	NIE 2017a	-
485	Ulsan	129.29	35.5638	2006-2012	NIE 2017a	-
486	Ulju	129.276	35.6226	2006-2012	NIE 2017a	-
487	Ulsan	129.365	35.6313	2006-2012	NIE 2017a	-
488	Ulsan	129.363	35.6289	2006-2012	NIE 2017a	-
489	Ulsan	129.322	35.6484	2006-2012	NIE 2017a	-
490	Gyeongju	129.276	35.6564	2006-2012	NIE 2017a	-
491	Gyeongju	129.281	35.6491	2006-2012	NIE 2017a	-
492	Ulju	129.284	35.6393	2006-2012	NIE 2017a	-
493	Ulju	129.28	35.6282	2006-2012	NIE 2017a	-
494	Gyeongju	129.319	35.6717	2006-2012	NIE 2017a	-
495	Gyeongju	129.298	35.7059	2006-2012	NIE 2017a	-
496	Gyeongju	129.337	35.7471	2006-2012	NIE 2017a	-
497	Gyeongju	129.333	35.7243	2006-2012	NIE 2017a	-
498	Gyeongju	129.298	35.7448	2006-2012	NIE 2017a	-
499	Gyeongju	129.298	35.7448	2006-2012	NIE 2017a	-
500	Gyeongju	129.297	35.7378	2006-2012	NIE 2017a	-
501	Gyeongju	129.284	35.737	2006-2012	NIE 2017a	-
502	Gyeongju	129.281	35.7303	2006-2012	NIE 2017a	-
503	Ulju	129.234	35.5047	2006-2012	NIE 2017a	-
504	Ulju	129.16	35.5383	2006-2012	NIE 2017a	-
505	Ulju	129.243	35.5706	2006-2012	NIE 2017a	-
506	Ulju	129.241	35.5729	2006-2012	NIE 2017a	-
507	Ulju	129.218	35.5596	2006-2012	NIE 2017a	-
508	Ulju	129.244	35.5552	2006-2012	NIE 2017a	-
509	Ulju	129.189	35.5721	2006-2012	NIE 2017a	-
510	Ulju	129.135	35.5754	2006-2012	NIE 2017a	-
511	Ulju	129.246	35.6148	2006-2012	NIE 2017a	-
512	Ulju	129.156	35.6133	2006-2012	NIE 2017a	-
513	Ulju	129.142	35.6101	2006-2012	NIE 2017a	-
514	Ulju	129.141	35.6132	2006-2012	NIE 2017a	-
515	Ulju	129.166	35.6188	2006-2012	NIE 2017a	-
516	Ulju	129.14	35.6232	2006-2012	NIE 2017a	-
517	Ulju	129.128	35.6029	2006-2012	NIE 2017a	-
518	Ulju	129.1	35.5384	2006-2012	NIE 2017a	-
519	Ulju	129.12	35.6129	2006-2012	NIE 2017a	-
520	Ulju	129.096	35.6009	2006-2012	NIE 2017a	-
521	Ulju	129.107	35.5938	2006-2012	NIE 2017a	-
522	Ulju	129.222	35.6516	2006-2012	NIE 2017a	-
523	Ulju	129.23	35.6577	2006-2012	NIE 2017a	-
524	Ulju	129.237	35.6516	2006-2012	NIE 2017a	-
525	Ulju	129.229	35.6372	2006-2012	NIE 2017a	-
526	Ulju	129.22	35.6327	2006-2012	NIE 2017a	-
527	Ulju	129.161	35.6464	2006-2012	NIE 2017a	-
528	Ulju	129.144	35.6294	2006-2012	NIE 2017a	-
529	Ulju	129.144	35.6294	2006-2012	NIE 2017a	-
530	Ulju	129.21	35.6844	2006-2012	NIE 2017a	-
531	Ulju	129.21	35.685	2006-2012	NIE 2017a	-
532	Ulju	129.208	35.6909	2006-2012	NIE 2017a	-
533	Ulju	129.225	35.6837	2006-2012	NIE 2017a	-
534	Ulju	129.225	35.6837	2006-2012	NIE 2017a	-
535	Ulju	129.219	35.6745	2006-2012	NIE 2017a	-
536	Ulju	129.232	35.6671	2006-2012	NIE 2017a	-
537	Ulju	129.228	35.6671	2006-2012	NIE 2017a	-
538	Ulju	129.216	35.6668	2006-2012	NIE 2017a	-
539	Ulju	129.167	35.6735	2006-2012	NIE 2017a	-
540	Gyeongju	129.213	35.7288	2006-2012	NIE 2017a	-
541	Gyeongju	129.171	35.7299	2006-2012	NIE 2017a	-
542	Gyeongju	129.169	35.7269	2006-2012	NIE 2017a	-
543	Gyeongju	129.186	35.7332	2006-2012	NIE 2017a	-
544	Gyeongju	129.188	35.7325	2006-2012	NIE 2017a	-
545	Gyeongju	129.188	35.7318	2006-2012	NIE 2017a	-
546	Gyeongju	129.196	35.7234	2006-2012	NIE 2017a	-
547	Gyeongju	129.179	35.7123	2006-2012	NIE 2017a	-
548	Gyeongju	129.148	35.7343	2006-2012	NIE 2017a	-
549	Ulju	129.098	35.6373	2006-2012	NIE 2017a	-
550	Uiryeong	128.212	35.4727	2006-2012	NIE 2017a	-
551	Hapcheon	128.155	35.3994	2006-2012	NIE 2017a	-
552	Hapcheon	128.144	35.4194	2006-2012	NIE 2017a	-
553	Gimhae	128.804	35.2973	2006-2012	NIE 2017a	-
554	Gimhae	128.796	35.2775	2006-2012	NIE 2017a	-
555	Busan	128.944	35.2033	2006-2012	NIE 2017a	-
556	Busan	128.953	35.2034	2006-2012	NIE 2017a	-
557	Gimhae	128.846	35.3458	2006-2012	NIE 2017a	-
558	Busan	128.97	35.2051	2006-2012	NIE 2017a	-
559	Hapcheon	128.175	35.4365	2006-2012	NIE 2017a	-
560	Gimhae	128.848	35.3011	2006-2012	NIE 2017a	-
561	Gimhae	128.848	35.3013	2006-2012	NIE 2017a	-
562	Gimhae	128.854	35.2782	2006-2012	NIE 2017a	-
563	Yangsan	128.984	35.3653	2006-2012	NIE 2017a	-
564	Hapcheon	128.204	35.4659	2006-2012	NIE 2017a	-
565	Haman	128.321	35.285	2006-2012	NIE 2017a	-
566	Yeoncheon	127.039	38.1466	2006-2012	NIE 2017a	-
567	Hapcheon	128.144	35.4446	2006-2012	NIE 2017a	-
568	Gijang	129.268	35.3429	2006-2012	NIE 2017a	-
569	Busan	128.888	35.1702	2006-2012	NIE 2017a	-
570	Busan	128.929	35.1645	2006-2012	NIE 2017a	-
571	Haman	128.335	35.2555	2006-2012	NIE 2017a	-
572	Uiryeong	128.22	35.4338	2006-2012	NIE 2017a	-
573	Gijang	129.268	35.346	2006-2012	NIE 2017a	-
574	Busan	128.917	35.1713	2006-2012	NIE 2017a	-
575	Busan	128.912	35.2087	2006-2012	NIE 2017a	-
576	Uiryeong	128.237	35.4512	2006-2012	NIE 2017a	-
577	Yangsan	128.918	35.3706	2006-2012	NIE 2017a	-
578	Busan	128.908	35.1755	2006-2012	NIE 2017a	-
579	Hapcheon	128.197	35.449	2006-2012	NIE 2017a	-
580	Haman	128.359	35.265	2006-2012	NIE 2017a	-
581	Hapcheon	128.18	35.4463	2006-2012	NIE 2017a	-
582	Haman	128.361	35.2537	2006-2012	NIE 2017a	-
583	Changwon	128.695	35.3445	2006-2012	NIE 2017a	-
584	Changwon	128.696	35.3401	2006-2012	NIE 2017a	-
585	Changwon	128.673	35.3024	2006-2012	NIE 2017a	-
586	Miryang	128.714	35.4102	2006-2012	NIE 2017a	-
587	Yeongi	127.285	36.6419	2006-2012	NIE 2017a	-
588	Changwon	128.778	35.134	2006-2012	NIE 2017a	-
589	Cheongju	127.4	36.6029	2006-2012	NIE 2017a	-
590	Cheongwon	127.401	36.5693	2006-2012	NIE 2017a	-
591	Haman	128.317	35.3022	2006-2012	NIE 2017a	-
592	Cheongwon	127.412	36.5275	2006-2012	NIE 2017a	-
593	Miryang	128.666	35.445	2006-2012	NIE 2017a	-
594	Miryang	128.813	35.4398	2006-2012	NIE 2017a	-
595	Miryang	128.831	35.4343	2006-2012	NIE 2017a	-
596	Sancheong	127.93	35.4035	2006-2012	NIE 2017a	-
597	Changnyeong	128.462	35.45	2006-2012	NIE 2017a	-
598	Yeongi	127.263	36.5279	2006-2012	NIE 2017a	-
599	Sancheong	127.994	35.408	2006-2012	NIE 2017a	-
600	Uiryeong	128.295	35.3706	2006-2012	NIE 2017a	-
601	Busan	128.923	35.1886	2006-2012	NIE 2017a	-
602	Yangsan	128.916	35.3736	2006-2012	NIE 2017a	-
603	Cheongwon	127.383	36.7192	2006-2012	NIE 2017a	-
604	Haman	128.302	35.3048	2006-2012	NIE 2017a	-
605	Cheongwon	127.411	36.5274	2006-2012	NIE 2017a	-
606	Busan	128.862	35.133	2006-2012	NIE 2017a	-
607	Uiryeong	128.252	35.2745	2006-2012	NIE 2017a	-
608	Changwon	128.652	35.2011	2006-2012	NIE 2017a	-
609	Uiryeong	128.253	35.2746	2006-2012	NIE 2017a	-
610	Busan	128.855	35.1328	2006-2012	NIE 2017a	-
611	Uiryeong	128.258	35.3512	2006-2012	NIE 2017a	-
612	Uiryeong	128.281	35.3456	2006-2012	NIE 2017a	-
613	Andong	128.788	36.5172	2006-2012	NIE 2017a	-
614	Yeongi	127.264	36.5292	2006-2012	NIE 2017a	-
615	Hapcheon	128.137	35.4748	2006-2012	NIE 2017a	-
616	Haman	128.312	35.2935	2006-2012	NIE 2017a	-
617	Gijang	129.22	35.1881	2006-2012	NIE 2017a	-
618	Haman	128.336	35.2551	2006-2012	NIE 2017a	-
619	Miryang	128.701	35.4141	2006-2012	NIE 2017a	-
620	Busan	128.948	35.1314	2006-2012	NIE 2017a	-
621	Busan	128.923	35.1389	2006-2012	NIE 2017a	-
622	Busan	128.928	35.145	2006-2012	NIE 2017a	-
623	Mungyeong	128.163	36.6031	2006-2012	NIE 2017a	-
624	Yecheon	128.353	36.6659	2006-2012	NIE 2017a	-
625	Jinju	128.049	35.2733	2006-2012	NIE 2017a	-
626	Busan	128.969	35.1526	2006-2012	NIE 2017a	-
627	Uiryeong	128.254	35.263	2006-2012	NIE 2017a	-
628	Miryang	128.847	35.4753	2006-2012	NIE 2017a	-
629	Haman	128.363	35.2933	2006-2012	NIE 2017a	-
630	Haman	128.372	35.278	2006-2012	NIE 2017a	-
631	Jinju	128.09	35.3015	2006-2012	NIE 2017a	-
632	Jinju	128.04	35.2735	2006-2012	NIE 2017a	-
633	Ulju	129.307	35.4706	2006-2012	NIE 2017a	-
634	Busan	128.888	35.1771	2006-2012	NIE 2017a	-
635	Haman	128.423	35.3083	2006-2012	NIE 2017a	-
636	Haman	128.434	35.291	2006-2012	NIE 2017a	-
637	Haman	128.436	35.288	2006-2012	NIE 2017a	-
638	Jinju	128.116	35.2653	2006-2012	NIE 2017a	-
639	Haman	128.437	35.283	2006-2012	NIE 2017a	-
640	Busan	128.964	35.1348	2006-2012	NIE 2017a	-
641	Uiryeong	128.333	35.3642	2006-2012	NIE 2017a	-
642	Haman	128.363	35.2798	2006-2012	NIE 2017a	-
643	Busan	128.894	35.1866	2006-2012	NIE 2017a	-
644	Busan	128.884	35.1875	2006-2012	NIE 2017a	-
645	Busan	128.954	35.1523	2006-2012	NIE 2017a	-
646	Uiryeong	128.354	35.3479	2006-2012	NIE 2017a	-
647	Busan	128.933	35.1447	2006-2012	NIE 2017a	-
648	Sangju	128.208	36.5042	2006-2012	NIE 2017a	-
649	Busan	128.948	35.1379	2006-2012	NIE 2017a	-
650	Ulsan	129.363	35.4803	2006-2012	NIE 2017a	-
651	Changwon	128.636	35.3172	2006-2012	NIE 2017a	-
652	Busan	128.958	35.152	2006-2012	NIE 2017a	-
653	Busan	128.993	35.2236	2006-2012	NIE 2017a	-
654	Gimhae	128.971	35.2235	2006-2012	NIE 2017a	-
655	Haman	128.319	35.3296	2006-2012	NIE 2017a	-
656	Haman	128.324	35.3244	2006-2012	NIE 2017a	-
657	Haman	128.368	35.275	2006-2012	NIE 2017a	-
658	Busan	128.945	35.2092	2006-2012	NIE 2017a	-
659	Busan	128.946	35.1308	2006-2012	NIE 2017a	-
660	Uiryeong	128.181	35.376	2006-2012	NIE 2017a	-
661	Haman	128.33	35.2668	2006-2012	NIE 2017a	-
662	Uiryeong	128.171	35.3881	2006-2012	NIE 2017a	-
663	Changwon	128.648	35.3094	2006-2012	NIE 2017a	-
664	Hapcheon	128.148	35.3888	2006-2012	NIE 2017a	-
665	Busan	128.917	35.2065	2006-2012	NIE 2017a	-
666	Gijang	129.261	35.3218	2006-2012	NIE 2017a	-
667	Sancheong	128.08	35.3477	2006-2012	NIE 2017a	-
668	Sancheong	127.907	35.4132	2006-2012	NIE 2017a	-
669	Jinju	128.073	35.3001	2006-2012	NIE 2017a	-
670	Busan	128.893	35.1401	2006-2012	NIE 2017a	-
671	Sancheong	128.04	35.3227	2006-2012	NIE 2017a	-
672	Jinju	128.029	35.294	2006-2012	NIE 2017a	-
673	Sancheong	128.007	35.3125	2006-2012	NIE 2017a	-
674	Busan	128.953	35.1433	2006-2012	NIE 2017a	-
675	Sancheong	128.012	35.3308	2006-2012	NIE 2017a	-
676	Sancheong	128.034	35.3411	2006-2012	NIE 2017a	-
677	Uiryeong	128.357	35.3883	2006-2012	NIE 2017a	-
678	Sancheong	128.076	35.3545	2006-2012	NIE 2017a	-
679	Busan	128.947	35.1283	2006-2012	NIE 2017a	-
680	Haman	128.356	35.3066	2006-2012	NIE 2017a	-
681	Haman	128.349	35.3214	2006-2012	NIE 2017a	-
682	Haman	128.347	35.3264	2006-2012	NIE 2017a	-
683	Haman	128.361	35.2792	2006-2012	NIE 2017a	-
684	Haman	128.345	35.2798	2006-2012	NIE 2017a	-
685	Changnyeong	128.399	35.4615	2006-2012	NIE 2017a	-
686	Changnyeong	128.452	35.4402	2006-2012	NIE 2017a	-
687	Uiryeong	128.289	35.4501	2006-2012	NIE 2017a	-
688	Changwon	128.757	35.1143	2006-2012	NIE 2017a	-
689	Changwon	128.757	35.1143	2006-2012	NIE 2017a	-
690	Gimhae	128.862	35.2351	2006-2012	NIE 2017a	-
691	Gimhae	128.827	35.1939	2006-2012	NIE 2017a	-
692	Hamyang	127.793	35.4842	2006-2012	NIE 2017a	-
693	Uiryeong	128.344	35.4595	2006-2012	NIE 2017a	-
694	Hamyang	127.798	35.4912	2006-2012	NIE 2017a	-
695	Uiryeong	128.338	35.4634	2006-2012	NIE 2017a	-
696	Uiryeong	128.345	35.4681	2006-2012	NIE 2017a	-
697	Gimhae	128.84	35.217	2006-2012	NIE 2017a	-
698	Uiryeong	128.327	35.4906	2006-2012	NIE 2017a	-
699	Changnyeong	128.413	35.4528	2006-2012	NIE 2017a	-
700	Gimhae	128.84	35.217	2006-2012	NIE 2017a	-
701	Changnyeong	128.452	35.4247	2006-2012	NIE 2017a	-
702	Changnyeong	128.383	35.4462	2006-2012	NIE 2017a	-
703	Sancheong	127.791	35.4569	2006-2012	NIE 2017a	-
704	Uiryeong	128.375	35.4594	2006-2012	NIE 2017a	-
705	Busan	128.823	35.0345	2006-2012	NIE 2017a	-
706	Gimhae	128.821	35.235	2006-2012	NIE 2017a	-
707	Sancheong	127.822	35.4507	2006-2012	NIE 2017a	-
708	Changwon	128.805	35.1216	2006-2012	NIE 2017a	-
709	Uiryeong	128.39	35.4676	2006-2012	NIE 2017a	-
710	Hamyang	127.794	35.4777	2006-2012	NIE 2017a	-
711	Gimhae	128.832	35.2362	2006-2012	NIE 2017a	-
712	Hamyang	127.794	35.4644	2006-2012	NIE 2017a	-
713	Sancheong	127.783	35.4293	2006-2012	NIE 2017a	-
714	Gimhae	128.847	35.2483	2006-2012	NIE 2017a	-
715	Hamyang	127.77	35.4511	2006-2012	NIE 2017a	-
716	Uiryeong	128.414	35.4812	2006-2012	NIE 2017a	-
717	Gimhae	128.829	35.1915	2006-2012	NIE 2017a	-
718	Gimhae	128.837	35.2392	2006-2012	NIE 2017a	-
719	Sancheong	127.84	35.4889	2006-2012	NIE 2017a	-
720	Uiryeong	128.299	35.4956	2006-2012	NIE 2017a	-
721	Cheongwon	127.521	36.6805	2006-2012	NIE 2017a	-
722	Uiryeong	128.375	35.4005	2006-2012	NIE 2017a	-
723	Busan	128.845	35.102	2006-2012	NIE 2017a	-
724	Miryang	128.703	35.4111	2006-2012	NIE 2017a	-
725	Haman	128.494	35.3842	2006-2012	NIE 2017a	-
726	Gimhae	128.825	35.2064	2006-2012	NIE 2017a	-
727	Changnyeong	128.485	35.3832	2006-2012	NIE 2017a	-
728	Gimhae	128.837	35.2167	2006-2012	NIE 2017a	-
729	Gimhae	128.834	35.2055	2006-2012	NIE 2017a	-
730	Cheongwon	127.584	36.744	2006-2012	NIE 2017a	-
731	Uiryeong	128.278	35.4459	2006-2012	NIE 2017a	-
732	Changnyeong	128.435	35.4021	2006-2012	NIE 2017a	-
733	Changnyeong	128.458	35.3958	2006-2012	NIE 2017a	-
734	Uiryeong	128.362	35.4426	2006-2012	NIE 2017a	-
735	Changwon	128.794	35.1031	2006-2012	NIE 2017a	-
736	Changnyeong	128.628	35.4272	2006-2012	NIE 2017a	-
737	Changnyeong	128.631	35.4054	2006-2012	NIE 2017a	-
738	Uiryeong	128.357	35.3886	2006-2012	NIE 2017a	-
739	Changwon	128.77	35.1154	2006-2012	NIE 2017a	-
740	Gimhae	128.805	35.2237	2006-2012	NIE 2017a	-
741	Cheongwon	127.53	36.6875	2006-2012	NIE 2017a	-
742	Hamyang	127.788	35.4638	2006-2012	NIE 2017a	-
743	Uiryeong	128.362	35.4425	2006-2012	NIE 2017a	-
744	Hamyang	127.779	35.4795	2006-2012	NIE 2017a	-
745	Uiryeong	128.372	35.4201	2006-2012	NIE 2017a	-
746	Changnyeong	128.468	35.4103	2006-2012	NIE 2017a	-
747	Gimhae	128.825	35.2125	2006-2012	NIE 2017a	-
748	Busan	128.849	35.0996	2006-2012	NIE 2017a	-
749	Uiryeong	128.32	35.4001	2006-2012	NIE 2017a	-
750	Cheongwon	127.528	36.6904	2006-2012	NIE 2017a	-
751	Changnyeong	128.439	35.4137	2006-2012	NIE 2017a	-
752	Changnyeong	128.438	35.4124	2006-2012	NIE 2017a	-
753	Gimhae	128.829	35.2013	2006-2012	NIE 2017a	-
754	Uiryeong	128.36	35.4937	2006-2012	NIE 2017a	-
755	Uiryeong	128.347	35.4234	2006-2012	NIE 2017a	-
756	Changnyeong	128.474	35.4885	2006-2012	NIE 2017a	-
757	Gimhae	128.797	35.3039	2006-2012	NIE 2017a	-
758	Gimhae	128.842	35.3291	2006-2012	NIE 2017a	-
759	Changwon	128.807	35.0919	2006-2012	NIE 2017a	-
760	Changnyeong	128.47	35.4834	2006-2012	NIE 2017a	-
761	Sancheong	127.883	35.428	2006-2012	NIE 2017a	-
762	Changnyeong	128.473	35.4892	2006-2012	NIE 2017a	-
763	Namwon	127.598	35.4856	2006-2012	NIE 2017a	-
764	Changnyeong	128.477	35.4755	2006-2012	NIE 2017a	-
765	Changwon	128.838	35.1203	2006-2012	NIE 2017a	-
766	Changnyeong	128.497	35.4833	2006-2012	NIE 2017a	-
767	Changnyeong	128.478	35.454	2006-2012	NIE 2017a	-
768	Namwon	127.542	35.465	2006-2012	NIE 2017a	-
769	Gimhae	128.814	35.2375	2006-2012	NIE 2017a	-
770	Sokcho	128.581	38.2136	2006-2012	NIE 2017a	-
771	Sancheong	127.975	35.4198	2006-2012	NIE 2017a	-
772	Sancheong	128.093	35.3379	2006-2012	NIE 2017a	-
773	Changnyeong	128.449	35.4397	2006-2012	NIE 2017a	-
774	Changnyeong	128.397	35.432	2006-2012	NIE 2017a	-
775	Busan	128.831	35.0474	2006-2012	NIE 2017a	-
776	Changnyeong	128.393	35.437	2006-2012	NIE 2017a	-
777	Changnyeong	128.429	35.4173	2006-2012	NIE 2017a	-
778	Changnyeong	128.444	35.4807	2006-2012	NIE 2017a	-
779	Changnyeong	128.421	35.4376	2006-2012	NIE 2017a	-
780	Changnyeong	128.433	35.4893	2006-2012	NIE 2017a	-
781	Changnyeong	128.425	35.4696	2006-2012	NIE 2017a	-
782	Sancheong	127.964	35.425	2006-2012	NIE 2017a	-
783	Sancheong	127.961	35.4326	2006-2012	NIE 2017a	-
784	Changnyeong	128.43	35.4798	2006-2012	NIE 2017a	-
785	Sancheong	127.921	35.4459	2006-2012	NIE 2017a	-
786	Namwon	127.637	35.4188	2006-2012	NIE 2017a	-
787	Changnyeong	128.491	35.4608	2006-2012	NIE 2017a	-
788	Andong	128.77	36.5804	2006-2012	NIE 2017a	-
789	Uiryeong	128.385	35.4111	2006-2012	NIE 2017a	-
790	Uiryeong	128.423	35.4017	2006-2012	NIE 2017a	-
791	Uiryeong	128.277	35.3837	2006-2012	NIE 2017a	-
792	Busan	128.831	35.0474	2006-2012	NIE 2017a	-
793	Gimhae	128.858	35.1893	2006-2012	NIE 2017a	-
794	Uiryeong	128.383	35.3651	2006-2012	NIE 2017a	-
795	Uiryeong	128.291	35.3955	2006-2012	NIE 2017a	-
796	Sancheong	127.863	35.4128	2006-2012	NIE 2017a	-
797	Uiryeong	128.306	35.4134	2006-2012	NIE 2017a	-
798	Sancheong	127.844	35.4221	2006-2012	NIE 2017a	-
799	Ulju	129.198	35.483	2006-2012	NIE 2017a	-
800	Gimhae	128.776	35.2343	2006-2012	NIE 2017a	-
801	Sancheong	127.881	35.4867	2006-2012	NIE 2017a	-
802	Namwon	127.539	35.4254	2006-2012	NIE 2017a	-
803	Changnyeong	128.482	35.4391	2006-2012	NIE 2017a	-
804	Changwon	128.831	35.1207	2006-2012	NIE 2017a	-
805	Changnyeong	128.489	35.4304	2006-2012	NIE 2017a	-
806	Changnyeong	128.468	35.3776	2006-2012	NIE 2017a	-
807	Sancheong	127.887	35.4685	2006-2012	NIE 2017a	-
808	Sancheong	127.882	35.4677	2006-2012	NIE 2017a	-
809	Uiryeong	128.42	35.4079	2006-2012	NIE 2017a	-
810	Sancheong	127.877	35.4794	2006-2012	NIE 2017a	-
811	Uiryeong	128.43	35.3933	2006-2012	NIE 2017a	-
812	Gimhae	128.87	35.184	2006-2012	NIE 2017a	-
813	Haman	128.473	35.3125	2006-2012	NIE 2017a	-
814	Gimhae	128.864	35.1965	2006-2012	NIE 2017a	-
815	Gimhae	128.753	35.229	2006-2012	NIE 2017a	-
816	Changwon	128.793	35.1203	2006-2012	NIE 2017a	-
817	Sancheong	127.855	35.4246	2006-2012	NIE 2017a	-
818	Sancheong	127.878	35.4757	2006-2012	NIE 2017a	-
819	Haman	128.38	35.309	2006-2012	NIE 2017a	-
820	Haman	128.402	35.2555	2006-2012	NIE 2017a	-
821	Yecheon	128.298	36.6053	2006-2012	NIE 2017a	-
822	Gijang	129.141	35.2903	2006-2012	NIE 2017a	-
823	Mungyeong	128.273	36.6542	2006-2012	NIE 2017a	-
824	Haman	128.55	35.3138	2006-2012	NIE 2017a	-
825	Haman	128.556	35.3177	2006-2012	NIE 2017a	-
826	Haman	128.54	35.3043	2006-2012	NIE 2017a	-
827	Haman	128.431	35.3395	2006-2012	NIE 2017a	-
828	Haman	128.566	35.2888	2006-2012	NIE 2017a	-
829	Yecheon	128.34	36.7124	2006-2012	NIE 2017a	-
830	Uiryeong	128.382	35.3465	2006-2012	NIE 2017a	-
831	Haman	128.381	35.3084	2006-2012	NIE 2017a	-
832	Haman	128.43	35.3395	2006-2012	NIE 2017a	-
833	Gijang	129.186	35.2714	2006-2012	NIE 2017a	-
834	Haman	128.469	35.3583	2006-2012	NIE 2017a	-
835	Yangsan	129.091	35.312	2006-2012	NIE 2017a	-
836	Hapcheon	128.033	35.4295	2006-2012	NIE 2017a	-
837	Busan	128.893	35.1681	2006-2012	NIE 2017a	-
838	Haman	128.377	35.2533	2006-2012	NIE 2017a	-
839	Haman	128.392	35.252	2006-2012	NIE 2017a	-
840	Haman	128.536	35.2859	2006-2012	NIE 2017a	-
841	Sangju	128.208	36.5043	2006-2012	NIE 2017a	-
842	Haman	128.395	35.2582	2006-2012	NIE 2017a	-
843	Mungyeong	128.202	36.6595	2006-2012	NIE 2017a	-
844	Haman	128.395	35.2624	2006-2012	NIE 2017a	-
845	Haman	128.429	35.3463	2006-2012	NIE 2017a	-
846	Changwon	128.598	35.3724	2006-2012	NIE 2017a	-
847	Mungyeong	128.241	36.5434	2006-2012	NIE 2017a	-
848	Changwon	128.623	35.3636	2006-2012	NIE 2017a	-
849	Haman	128.477	35.3569	2006-2012	NIE 2017a	-
850	Sancheong	127.9	35.337	2006-2012	NIE 2017a	-
851	Haman	128.466	35.3671	2006-2012	NIE 2017a	-
852	Haman	128.465	35.3721	2006-2012	NIE 2017a	-
853	Haman	128.47	35.3587	2006-2012	NIE 2017a	-
854	Haman	128.522	35.3212	2006-2012	NIE 2017a	-
855	Haman	128.456	35.3741	2006-2012	NIE 2017a	-
856	Haman	128.521	35.3286	2006-2012	NIE 2017a	-
857	Haman	128.545	35.3345	2006-2012	NIE 2017a	-
858	Haman	128.432	35.3652	2006-2012	NIE 2017a	-
859	Haman	128.432	35.3536	2006-2012	NIE 2017a	-
860	Yecheon	128.35	36.6088	2006-2012	NIE 2017a	-
861	Sangju	128.208	36.5043	2006-2012	NIE 2017a	-
862	Mungyeong	128.262	36.5711	2006-2012	NIE 2017a	-
863	Changnyeong	128.612	35.4236	2006-2012	NIE 2017a	-
864	Mungyeong	128.241	36.5434	2006-2012	NIE 2017a	-
865	Sancheong	127.972	35.352	2006-2012	NIE 2017a	-
866	Haman	128.444	35.3523	2006-2012	NIE 2017a	-
867	Sancheong	127.957	35.3446	2006-2012	NIE 2017a	-
868	Changnyeong	128.603	35.4398	2006-2012	NIE 2017a	-
869	Changnyeong	128.511	35.4975	2006-2012	NIE 2017a	-
870	Haman	128.547	35.3282	2006-2012	NIE 2017a	-
871	Changnyeong	128.585	35.4437	2006-2012	NIE 2017a	-
872	Haman	128.544	35.3338	2006-2012	NIE 2017a	-
873	Hapcheon	128.008	35.4656	2006-2012	NIE 2017a	-
874	Changnyeong	128.5	35.4882	2006-2012	NIE 2017a	-
875	Changwon	128.603	35.3659	2006-2012	NIE 2017a	-
876	Haman	128.448	35.3499	2006-2012	NIE 2017a	-
877	Changnyeong	128.508	35.4075	2006-2012	NIE 2017a	-
878	Yecheon	128.324	36.5809	2006-2012	NIE 2017a	-
879	Haman	128.434	35.2541	2006-2012	NIE 2017a	-
880	Haman	128.449	35.2789	2006-2012	NIE 2017a	-
881	Gijang	129.192	35.2995	2006-2012	NIE 2017a	-
882	Haman	128.449	35.2786	2006-2012	NIE 2017a	-
883	Changnyeong	128.54	35.4106	2006-2012	NIE 2017a	-
884	Changwon	128.587	35.3003	2006-2012	NIE 2017a	-
885	Yangsan	129.061	35.4946	2006-2012	NIE 2017a	-
886	Haman	128.522	35.3213	2006-2012	NIE 2017a	-
887	Changnyeong	128.509	35.4617	2006-2012	NIE 2017a	-
888	Gijang	129.126	35.2645	2006-2012	NIE 2017a	-
889	Hapcheon	128.047	35.4613	2006-2012	NIE 2017a	-
890	Changnyeong	128.51	35.4085	2006-2012	NIE 2017a	-
891	Changwon	128.566	35.3493	2006-2012	NIE 2017a	-
892	Changnyeong	128.553	35.4623	2006-2012	NIE 2017a	-
893	Haman	128.521	35.3285	2006-2012	NIE 2017a	-
894	Changnyeong	128.53	35.4379	2006-2012	NIE 2017a	-
895	Changwon	128.598	35.2945	2006-2012	NIE 2017a	-
896	Sancheong	127.965	35.2683	2006-2012	NIE 2017a	-
897	Changnyeong	128.513	35.4755	2006-2012	NIE 2017a	-
898	Changnyeong	128.513	35.4464	2006-2012	NIE 2017a	-
899	Changnyeong	128.523	35.4709	2006-2012	NIE 2017a	-
900	Changnyeong	128.53	35.462	2006-2012	NIE 2017a	-
901	Changnyeong	128.517	35.4676	2006-2012	NIE 2017a	-
902	Changnyeong	128.505	35.4174	2006-2012	NIE 2017a	-
903	Sancheong	127.952	35.2748	2006-2012	NIE 2017a	-
904	Haman	128.44	35.2633	2006-2012	NIE 2017a	-
905	Changnyeong	128.566	35.4682	2006-2012	NIE 2017a	-
906	Haman	128.376	35.2924	2006-2012	NIE 2017a	-
907	Haman	128.424	35.2555	2006-2012	NIE 2017a	-
908	Changnyeong	128.568	35.4263	2006-2012	NIE 2017a	-
909	Hapcheon	128.027	35.4327	2006-2012	NIE 2017a	-
910	Mungyeong	128.268	36.6107	2006-2012	NIE 2017a	-
911	Changnyeong	128.572	35.4347	2006-2012	NIE 2017a	-
912	Changwon	128.604	35.3438	2006-2012	NIE 2017a	-
913	Haman	128.385	35.2818	2006-2012	NIE 2017a	-
914	Yangsan	129.091	35.3292	2006-2012	NIE 2017a	-
915	Sancheong	127.924	35.3	2006-2012	NIE 2017a	-
916	Sancheong	127.95	35.3177	2006-2012	NIE 2017a	-
917	Haman	128.569	35.3676	2006-2012	NIE 2017a	-
918	Haman	128.381	35.298	2006-2012	NIE 2017a	-
919	Changnyeong	128.546	35.4161	2006-2012	NIE 2017a	-
920	Haman	128.545	35.3609	2006-2012	NIE 2017a	-
921	Sancheong	127.897	35.2823	2006-2012	NIE 2017a	-
922	Changnyeong	128.529	35.4551	2006-2012	NIE 2017a	-
923	Haman	128.47	35.2568	2006-2012	NIE 2017a	-
924	Yangsan	129.068	35.3225	2006-2012	NIE 2017a	-
925	Haman	128.464	35.2754	2006-2012	NIE 2017a	-
926	Changnyeong	128.567	35.4472	2006-2012	NIE 2017a	-
927	Haman	128.525	35.3525	2006-2012	NIE 2017a	-
928	Haman	128.378	35.3019	2006-2012	NIE 2017a	-
929	Changwon	128.549	35.255	2006-2012	NIE 2017a	-
930	Sancheong	127.968	35.3032	2006-2012	NIE 2017a	-
931	Haman	128.481	35.2735	2006-2012	NIE 2017a	-
932	Haman	128.482	35.2664	2006-2012	NIE 2017a	-
933	Changnyeong	128.559	35.4423	2006-2012	NIE 2017a	-
934	Haman	128.433	35.3541	2006-2012	NIE 2017a	-
935	Sancheong	127.974	35.3007	2006-2012	NIE 2017a	-
936	Sangju	128.15	36.5553	2006-2012	NIE 2017a	-
937	Changwon	128.587	35.3003	2006-2012	NIE 2017a	-
938	Haman	128.397	35.3493	2006-2012	NIE 2017a	-
939	Miryang	128.591	35.4627	2006-2012	NIE 2017a	-
940	Changwon	128.582	35.3304	2006-2012	NIE 2017a	-
941	Miryang	128.586	35.4798	2006-2012	NIE 2017a	-
942	Haman	128.418	35.3326	2006-2012	NIE 2017a	-
943	Changnyeong	128.594	35.4319	2006-2012	NIE 2017a	-
944	Ulju	129.321	35.3954	2006-2012	NIE 2017a	-
945	Changwon	128.566	35.3493	2006-2012	NIE 2017a	-
946	Cheongwon	127.688	36.6462	2006-2012	NIE 2017a	-
947	Uiryeong	128.243	35.3091	2006-2012	NIE 2017a	-
948	Uiryeong	128.242	35.2994	2006-2012	NIE 2017a	-
949	Haman	128.408	35.3165	2006-2012	NIE 2017a	-
950	Sangju	128.129	36.5467	2006-2012	NIE 2017a	-
951	Gimhae	128.968	35.228	2006-2012	NIE 2017a	-
952	Haman	128.422	35.3333	2006-2012	NIE 2017a	-
953	Haman	128.418	35.3327	2006-2012	NIE 2017a	-
954	Changwon	128.593	35.3005	2006-2012	NIE 2017a	-
955	Sangju	128.169	36.575	2006-2012	NIE 2017a	-
956	Cheongwon	127.318	36.6535	2006-2012	NIE 2017a	-
957	Haman	128.496	35.2946	2006-2012	NIE 2017a	-
958	Cheongwon	127.318	36.6533	2006-2012	NIE 2017a	-
959	Haman	128.55	35.3388	2006-2012	NIE 2017a	-
960	Gimhae	128.993	35.2486	2006-2012	NIE 2017a	-
961	Sangju	128.188	36.5	2006-2012	NIE 2017a	-
962	Haman	128.401	35.3074	2006-2012	NIE 2017a	-
963	Busan	129.114	35.2642	2006-2012	NIE 2017a	-
964	Yangsan	129.027	35.2865	2006-2012	NIE 2017a	-
965	Haman	128.496	35.295	2006-2012	NIE 2017a	-
966	Boeun	127.681	36.5683	2006-2012	NIE 2017a	-
967	Busan	129.008	35.126	2006-2012	NIE 2017a	-
968	Uiryeong	128.244	35.3643	2006-2012	NIE 2017a	-
969	Hapcheon	128.093	35.406	2006-2012	NIE 2017a	-
970	Jinju	128.135	35.3145	2006-2012	NIE 2017a	-
971	Haman	128.496	35.283	2006-2012	NIE 2017a	-
972	Haman	128.493	35.2709	2006-2012	NIE 2017a	-
973	Jinju	128.154	35.3188	2006-2012	NIE 2017a	-
974	Haman	128.506	35.3851	2006-2012	NIE 2017a	-
975	Haman	128.504	35.3846	2006-2012	NIE 2017a	-
976	Haman	128.479	35.3022	2006-2012	NIE 2017a	-
977	Gimhae	128.975	35.2352	2006-2012	NIE 2017a	-
978	Yecheon	128.353	36.666	2006-2012	NIE 2017a	-
979	Uiryeong	128.403	35.3633	2006-2012	NIE 2017a	-
980	Ulju	129.32	35.4656	2006-2012	NIE 2017a	-
981	Changwon	128.597	35.3115	2006-2012	NIE 2017a	-
982	Mungyeong	128.254	36.5792	2006-2012	NIE 2017a	-
983	Haman	128.506	35.3843	2006-2012	NIE 2017a	-
984	Haman	128.473	35.2879	2006-2012	NIE 2017a	-
985	Uiryeong	128.189	35.315	2006-2012	NIE 2017a	-
986	Haman	128.481	35.284	2006-2012	NIE 2017a	-
987	Ulju	129.342	35.396	2006-2012	NIE 2017a	-
988	Gimhae	128.95	35.23	2006-2012	NIE 2017a	-
989	Changwon	128.625	35.3028	2006-2012	NIE 2017a	-
990	Uiryeong	128.381	35.3567	2006-2012	NIE 2017a	-
991	Uiryeong	128.218	35.3441	2006-2012	NIE 2017a	-
992	Cheongwon	127.318	36.6529	2006-2012	NIE 2017a	-
993	Haman	128.471	35.2975	2006-2012	NIE 2017a	-
994	Busan	128.893	35.1681	2006-2012	NIE 2017a	-
995	Haman	128.462	35.3249	2006-2012	NIE 2017a	-
996	Gijang	129.195	35.3408	2006-2012	NIE 2017a	-
997	Yangsan	129.094	35.3147	2006-2012	NIE 2017a	-
998	Changwon	128.598	35.2945	2006-2012	NIE 2017a	-
999	Haman	128.543	35.3403	2006-2012	NIE 2017a	-
1000	Haman	128.404	35.3002	2006-2012	NIE 2017a	-
1001	Haman	128.471	35.3316	2006-2012	NIE 2017a	-
1002	Sancheong	128.026	35.412	2006-2012	NIE 2017a	-
1003	Uiryeong	128.223	35.2763	2006-2012	NIE 2017a	-
1004	Namwon	127.411	35.4791	2006-2012	NIE 2017a	-
1005	Jinju	128.152	35.342	2006-2012	NIE 2017a	-
1006	Busan	129.05	35.2432	2006-2012	NIE 2017a	-
1007	Uiryeong	128.218	35.2652	2006-2012	NIE 2017a	-
1008	Haman	128.472	35.3273	2006-2012	NIE 2017a	-
1009	Ulju	129.279	35.4053	2006-2012	NIE 2017a	-
1010	Haman	128.462	35.3388	2006-2012	NIE 2017a	-
1011	Haman	128.443	35.2998	2006-2012	NIE 2017a	-
1012	Uiryeong	128.24	35.2692	2006-2012	NIE 2017a	-
1013	Hapcheon	128.091	35.4333	2006-2012	NIE 2017a	-
1014	Haman	128.468	35.3502	2006-2012	NIE 2017a	-
1015	Cheongwon	127.412	36.5275	2006-2012	NIE 2017a	-
1016	Haman	128.423	35.308	2006-2012	NIE 2017a	-
1017	Mungyeong	128.163	36.6031	2006-2012	NIE 2017a	-
1018	Haman	128.489	35.364	2006-2012	NIE 2017a	-
1019	Haman	128.547	35.3511	2006-2012	NIE 2017a	-
1020	Changnyeong	128.63	35.4238	2006-2012	NIE 2017a	-
1021	Sancheong	128.013	35.3949	2006-2012	NIE 2017a	-
1022	Haman	128.433	35.3273	2006-2012	NIE 2017a	-
1023	Haman	128.433	35.3272	2006-2012	NIE 2017a	-
1024	Miryang	128.604	35.4968	2006-2012	NIE 2017a	-
1025	Jinju	128.158	35.2868	2006-2012	NIE 2017a	-
1026	Changnyeong	128.628	35.4085	2006-2012	NIE 2017a	-
1027	Uiryeong	128.182	35.2814	2006-2012	NIE 2017a	-
1028	Jinju	128.174	35.2821	2006-2012	NIE 2017a	-
1029	Uiryeong	128.173	35.3512	2006-2012	NIE 2017a	-
1030	Busan	128.89	35.1438	2006-2012	NIE 2017a	-
1031	Gijang	129.147	35.3504	2006-2012	NIE 2017a	-
1032	Jinju	128.181	35.2728	2006-2012	NIE 2017a	-
1033	Ulju	129.273	35.4028	2006-2012	NIE 2017a	-
1034	Haman	128.446	35.3343	2006-2012	NIE 2017a	-
1035	Hwasun	127.163	34.9668	2006-2012	NIE 2017a	-
1036	Hwasun	127.163	34.9666	2006-2012	NIE 2017a	-
1037	Hwasun	127.132	34.9899	2006-2012	NIE 2017a	-
1038	Boseong	127.175	34.9321	2006-2012	NIE 2017a	-
1039	Boseong	127.176	34.932	2006-2012	NIE 2017a	-
1040	Boseong	127.175	34.932	2006-2012	NIE 2017a	-
1041	Boseong	127.024	34.7995	2006-2012	NIE 2017a	-
1042	Boseong	127.024	34.7993	2006-2012	NIE 2017a	-
1043	Boseong	127.093	34.7804	2006-2012	NIE 2017a	-
1044	Boseong	127.162	34.8679	2006-2012	NIE 2017a	-
1045	Boseong	127.142	34.7936	2006-2012	NIE 2017a	-
1046	Boseong	127.142	34.7935	2006-2012	NIE 2017a	-
1047	Boseong	127.14	34.7622	2006-2012	NIE 2017a	-
1048	Boseong	127.141	34.7622	2006-2012	NIE 2017a	-
1049	Boseong	127.181	34.7676	2006-2012	NIE 2017a	-
1050	Boseong	127.181	34.7675	2006-2012	NIE 2017a	-
1051	Boseong	127.201	34.7878	2006-2012	NIE 2017a	-
1052	Boseong	127.181	34.7676	2006-2012	NIE 2017a	-
1053	Boseong	127.233	34.7837	2006-2012	NIE 2017a	-
1054	Boseong	127.233	34.7837	2006-2012	NIE 2017a	-
1055	Suncheon	127.268	34.9613	2006-2012	NIE 2017a	-
1056	Suncheon	127.451	34.8776	2006-2012	NIE 2017a	-
1057	Suncheon	127.462	34.9102	2006-2012	NIE 2017a	-
1058	Boseong	127.256	34.8195	2006-2012	NIE 2017a	-
1059	Goheung	127.34	34.8188	2006-2012	NIE 2017a	-
1060	Suncheon	127.432	34.8634	2006-2012	NIE 2017a	-
1061	Suncheon	127.476	34.8599	2006-2012	NIE 2017a	-
1062	Boseong	127.388	34.794	2006-2012	NIE 2017a	-
1063	Boseong	127.425	34.8147	2006-2012	NIE 2017a	-
1064	Boseong	127.465	34.7976	2006-2012	NIE 2017a	-
1065	Boseong	127.46	34.7921	2006-2012	NIE 2017a	-
1066	Goheung	127.381	34.7712	2006-2012	NIE 2017a	-
1067	Boseong	127.455	34.7914	2006-2012	NIE 2017a	-
1068	Boseong	127.452	34.7869	2006-2012	NIE 2017a	-
1069	Gwangyang	127.609	34.9864	2006-2012	NIE 2017a	-
1070	Gwangyang	127.581	34.9426	2006-2012	NIE 2017a	-
1071	Gwangyang	127.595	34.9311	2006-2012	NIE 2017a	-
1072	Suncheon	127.533	34.8911	2006-2012	NIE 2017a	-
1073	Yeosu	127.568	34.8791	2006-2012	NIE 2017a	-
1074	Gwangyang	127.7	34.9462	2006-2012	NIE 2017a	-
1075	Suncheon	127.529	34.8714	2006-2012	NIE 2017a	-
1076	Yeosu	127.573	34.7853	2006-2012	NIE 2017a	-
1077	Yeosu	127.634	34.8097	2006-2012	NIE 2017a	-
1078	Yeosu	127.635	34.7847	2006-2012	NIE 2017a	-
1079	Yeosu	127.562	34.7169	2006-2012	NIE 2017a	-
1080	Yeosu	127.636	34.7397	2006-2012	NIE 2017a	-
1081	Jinju	128.101	35.2269	2006-2012	NIE 2017a	-
1082	Jinju	128.118	35.1364	2006-2012	NIE 2017a	-
1083	Jinju	128.152	35.2126	2006-2012	NIE 2017a	-
1084	Jinju	128.237	35.2189	2006-2012	NIE 2017a	-
1085	Sacheon	128.069	35.1019	2006-2012	NIE 2017a	-
1086	Sacheon	128.053	35.0559	2006-2012	NIE 2017a	-
1087	Sacheon	128.022	35.0381	2006-2012	NIE 2017a	-
1088	Sacheon	128.023	35.0338	2006-2012	NIE 2017a	-
1089	Sacheon	128.053	35.041	2006-2012	NIE 2017a	-
1090	Sacheon	128.158	35.0296	2006-2012	NIE 2017a	-
1091	Jinju	128.27	35.1991	2006-2012	NIE 2017a	-
1092	Jinju	128.32	35.176	2006-2012	NIE 2017a	-
1093	Jinju	128.318	35.1604	2006-2012	NIE 2017a	-
1094	Jinju	128.314	35.1561	2006-2012	NIE 2017a	-
1095	Goseong	128.325	35.0594	2006-2012	NIE 2017a	-
1096	Goseong	128.345	35.0198	2006-2012	NIE 2017a	-
1097	Goseong	128.451	35.0519	2006-2012	NIE 2017a	-
1098	Goseong	128.42	35.0405	2006-2012	NIE 2017a	-
1099	Boryeong	126.573	36.2091	2006-2012	NIE 2017a	-
1100	Boryeong	126.591	36.2249	2006-2012	NIE 2017a	-
1101	Seocheon	126.57	36.1818	2006-2012	NIE 2017a	-
1102	Boryeong	126.567	36.1986	2006-2012	NIE 2017a	-
1103	Seocheon	126.565	36.1896	2006-2012	NIE 2017a	-
1104	Boryeong	126.606	36.1857	2006-2012	NIE 2017a	-
1105	Boryeong	126.587	36.1775	2006-2012	NIE 2017a	-
1106	Seocheon	126.591	36.1729	2006-2012	NIE 2017a	-
1107	Seocheon	126.562	36.1627	2006-2012	NIE 2017a	-
1108	Seocheon	126.545	36.1562	2006-2012	NIE 2017a	-
1109	Seocheon	126.588	36.1447	2006-2012	NIE 2017a	-
1110	Seocheon	126.611	36.1553	2006-2012	NIE 2017a	-
1111	Seocheon	126.586	36.1484	2006-2012	NIE 2017a	-
1112	Boryeong	126.644	36.2156	2006-2012	NIE 2017a	-
1113	Boryeong	126.636	36.2138	2006-2012	NIE 2017a	-
1114	Boryeong	126.669	36.209	2006-2012	NIE 2017a	-
1115	Boryeong	126.633	36.1908	2006-2012	NIE 2017a	-
1116	Boryeong	126.644	36.2015	2006-2012	NIE 2017a	-
1117	Seocheon	126.694	36.1681	2006-2012	NIE 2017a	-
1118	Boryeong	126.673	36.1941	2006-2012	NIE 2017a	-
1119	Buyeo	126.705	36.1852	2006-2012	NIE 2017a	-
1120	Buyeo	126.715	36.1859	2006-2012	NIE 2017a	-
1121	Buyeo	126.722	36.1861	2006-2012	NIE 2017a	-
1122	Buyeo	126.733	36.189	2006-2012	NIE 2017a	-
1123	Seocheon	126.634	36.1272	2006-2012	NIE 2017a	-
1124	Seocheon	126.659	36.1424	2006-2012	NIE 2017a	-
1125	Seocheon	126.698	36.1263	2006-2012	NIE 2017a	-
1126	Seocheon	126.69	36.1583	2006-2012	NIE 2017a	-
1127	Seocheon	126.698	36.1337	2006-2012	NIE 2017a	-
1128	Seocheon	126.696	36.14	2006-2012	NIE 2017a	-
1129	Seocheon	126.745	36.1416	2006-2012	NIE 2017a	-
1130	Seocheon	126.616	36.1134	2006-2012	NIE 2017a	-
1131	Gunsan	126.551	36.0402	2006-2012	NIE 2017a	-
1132	Gunsan	126.545	36.0382	2006-2012	NIE 2017a	-
1133	Seocheon	126.65	36.0971	2006-2012	NIE 2017a	-
1134	Seocheon	126.638	36.1121	2006-2012	NIE 2017a	-
1135	Seocheon	126.635	36.1077	2006-2012	NIE 2017a	-
1136	Seocheon	126.638	36.1108	2006-2012	NIE 2017a	-
1137	Seocheon	126.686	36.104	2006-2012	NIE 2017a	-
1138	Seocheon	126.69	36.1151	2006-2012	NIE 2017a	-
1139	Seocheon	126.678	36.093	2006-2012	NIE 2017a	-
1140	Seocheon	126.687	36.1045	2006-2012	NIE 2017a	-
1141	Seocheon	126.689	36.1192	2006-2012	NIE 2017a	-
1142	Seocheon	126.745	36.0961	2006-2012	NIE 2017a	-
1143	Seocheon	126.727	36.102	2006-2012	NIE 2017a	-
1144	Seocheon	126.745	36.095	2006-2012	NIE 2017a	-
1145	Seocheon	126.727	36.1035	2006-2012	NIE 2017a	-
1146	Seocheon	126.662	36.0747	2006-2012	NIE 2017a	-
1147	Seocheon	126.659	36.077	2006-2012	NIE 2017a	-
1148	Seocheon	126.682	36.0755	2006-2012	NIE 2017a	-
1149	Seocheon	126.672	36.0769	2006-2012	NIE 2017a	-
1150	Seocheon	126.681	36.0747	2006-2012	NIE 2017a	-
1151	Seocheon	126.674	36.075	2006-2012	NIE 2017a	-
1152	Seocheon	126.745	36.0509	2006-2012	NIE 2017a	-
1153	Seocheon	126.746	36.05	2006-2012	NIE 2017a	-
1154	Seocheon	126.692	36.0253	2006-2012	NIE 2017a	-
1155	Seocheon	126.682	36.0352	2006-2012	NIE 2017a	-
1156	Seocheon	126.697	36.0247	2006-2012	NIE 2017a	-
1157	Seocheon	126.689	36.0258	2006-2012	NIE 2017a	-
1158	Seocheon	126.686	36.0369	2006-2012	NIE 2017a	-
1159	Seocheon	126.74	36.0335	2006-2012	NIE 2017a	-
1160	Seocheon	126.721	36.018	2006-2012	NIE 2017a	-
1161	Seocheon	126.741	36.0331	2006-2012	NIE 2017a	-
1162	Buyeo	126.786	36.2114	2006-2012	NIE 2017a	-
1163	Buyeo	126.782	36.2126	2006-2012	NIE 2017a	-
1164	Buyeo	126.779	36.2093	2006-2012	NIE 2017a	-
1165	Buyeo	126.821	36.244	2006-2012	NIE 2017a	-
1166	Buyeo	126.83	36.2296	2006-2012	NIE 2017a	-
1167	Buyeo	126.842	36.2291	2006-2012	NIE 2017a	-
1168	Buyeo	126.858	36.237	2006-2012	NIE 2017a	-
1169	Buyeo	126.779	36.2052	2006-2012	NIE 2017a	-
1170	Buyeo	126.754	36.2003	2006-2012	NIE 2017a	-
1171	Buyeo	126.785	36.2075	2006-2012	NIE 2017a	-
1172	Buyeo	126.828	36.183	2006-2012	NIE 2017a	-
1173	Buyeo	126.793	36.2059	2006-2012	NIE 2017a	-
1174	Buyeo	126.864	36.1858	2006-2012	NIE 2017a	-
1175	Buyeo	126.847	36.1737	2006-2012	NIE 2017a	-
1176	Seocheon	126.756	36.1331	2006-2012	NIE 2017a	-
1177	Seocheon	126.77	36.1401	2006-2012	NIE 2017a	-
1178	Seocheon	126.751	36.1389	2006-2012	NIE 2017a	-
1179	Buyeo	126.799	36.1478	2006-2012	NIE 2017a	-
1180	Buyeo	126.807	36.1427	2006-2012	NIE 2017a	-
1181	Buyeo	126.806	36.1575	2006-2012	NIE 2017a	-
1182	Buyeo	126.807	36.1473	2006-2012	NIE 2017a	-
1183	Buyeo	126.837	36.1269	2006-2012	NIE 2017a	-
1184	Buyeo	126.872	36.1416	2006-2012	NIE 2017a	-
1185	Buyeo	126.874	36.1515	2006-2012	NIE 2017a	-
1186	Buyeo	126.896	36.2161	2006-2012	NIE 2017a	-
1187	Buyeo	126.937	36.2463	2006-2012	NIE 2017a	-
1188	Buyeo	126.886	36.201	2006-2012	NIE 2017a	-
1189	Buyeo	126.94	36.1756	2006-2012	NIE 2017a	-
1190	Buyeo	126.942	36.2026	2006-2012	NIE 2017a	-
1191	Buyeo	126.971	36.1773	2006-2012	NIE 2017a	-
1192	Buyeo	126.985	36.1954	2006-2012	NIE 2017a	-
1193	Buyeo	126.885	36.1596	2006-2012	NIE 2017a	-
1194	Iksan	126.986	36.1396	2006-2012	NIE 2017a	-
1195	Buyeo	126.966	36.1644	2006-2012	NIE 2017a	-
1196	Iksan	126.987	36.1404	2006-2012	NIE 2017a	-
1197	Seocheon	126.769	36.1021	2006-2012	NIE 2017a	-
1198	Seocheon	126.77	36.1074	2006-2012	NIE 2017a	-
1199	Seocheon	126.773	36.114	2006-2012	NIE 2017a	-
1200	Seocheon	126.762	36.123	2006-2012	NIE 2017a	-
1201	Seocheon	126.826	36.0857	2006-2012	NIE 2017a	-
1202	Seocheon	126.819	36.0855	2006-2012	NIE 2017a	-
1203	Seocheon	126.813	36.0934	2006-2012	NIE 2017a	-
1204	Seocheon	126.813	36.1003	2006-2012	NIE 2017a	-
1205	Buyeo	126.838	36.1205	2006-2012	NIE 2017a	-
1206	Buyeo	126.868	36.1066	2006-2012	NIE 2017a	-
1207	Seocheon	126.838	36.1114	2006-2012	NIE 2017a	-
1208	Buyeo	126.871	36.1177	2006-2012	NIE 2017a	-
1209	Buyeo	126.864	36.1216	2006-2012	NIE 2017a	-
1210	Seocheon	126.753	36.0475	2006-2012	NIE 2017a	-
1211	Seocheon	126.758	36.0718	2006-2012	NIE 2017a	-
1212	Seocheon	126.753	36.0533	2006-2012	NIE 2017a	-
1213	Seocheon	126.794	36.0617	2006-2012	NIE 2017a	-
1214	Seocheon	126.825	36.0559	2006-2012	NIE 2017a	-
1215	Seocheon	126.819	36.0527	2006-2012	NIE 2017a	-
1216	Gunsan	126.84	36.0426	2006-2012	NIE 2017a	-
1217	Gunsan	126.854	36.0517	2006-2012	NIE 2017a	-
1218	Seocheon	126.856	36.065	2006-2012	NIE 2017a	-
1219	Seocheon	126.849	36.0619	2006-2012	NIE 2017a	-
1220	Gunsan	126.777	36.018	2006-2012	NIE 2017a	-
1221	Seocheon	126.772	36.0403	2006-2012	NIE 2017a	-
1222	Seocheon	126.759	36.0383	2006-2012	NIE 2017a	-
1223	Gunsan	126.815	36.023	2006-2012	NIE 2017a	-
1224	Gunsan	126.822	36.0306	2006-2012	NIE 2017a	-
1225	Gunsan	126.814	36.0293	2006-2012	NIE 2017a	-
1226	Seocheon	126.798	36.0406	2006-2012	NIE 2017a	-
1227	Gunsan	126.834	36.0258	2006-2012	NIE 2017a	-
1228	Gunsan	126.834	36.0052	2006-2012	NIE 2017a	-
1229	Iksan	126.883	36.117	2006-2012	NIE 2017a	-
1230	Iksan	126.922	36.0912	2006-2012	NIE 2017a	-
1231	Iksan	126.944	36.0455	2006-2012	NIE 2017a	-
1232	Iksan	126.988	36.0605	2006-2012	NIE 2017a	-
1233	Iksan	126.93	36.0393	2006-2012	NIE 2017a	-
1234	Iksan	126.938	36.0064	2006-2012	NIE 2017a	-
1235	Iksan	126.965	36.0067	2006-2012	NIE 2017a	-
1236	Buyeo	127.026	36.2346	2006-2012	NIE 2017a	-
1237	Buyeo	127.007	36.2137	2006-2012	NIE 2017a	-
1238	Buyeo	127.026	36.2323	2006-2012	NIE 2017a	-
1239	Nonsan	127.069	36.2164	2006-2012	NIE 2017a	-
1240	Nonsan	127.062	36.2462	2006-2012	NIE 2017a	-
1241	Nonsan	127.101	36.2444	2006-2012	NIE 2017a	-
1242	Nonsan	127.099	36.2429	2006-2012	NIE 2017a	-
1243	Nonsan	127.105	36.1761	2006-2012	NIE 2017a	-
1244	Iksan	127.019	36.1293	2006-2012	NIE 2017a	-
1245	Nonsan	127.057	36.1311	2006-2012	NIE 2017a	-
1246	Nonsan	127.064	36.1614	2006-2012	NIE 2017a	-
1247	Nonsan	127.097	36.1344	2006-2012	NIE 2017a	-
1248	Nonsan	127.184	36.2321	2006-2012	NIE 2017a	-
1249	Nonsan	127.19	36.2469	2006-2012	NIE 2017a	-
1250	Nonsan	127.147	36.1954	2006-2012	NIE 2017a	-
1251	Nonsan	127.212	36.1778	2006-2012	NIE 2017a	-
1252	Iksan	127.007	36.099	2006-2012	NIE 2017a	-
1253	Iksan	127.053	36.1186	2006-2012	NIE 2017a	-
1254	Iksan	127.005	36.0515	2006-2012	NIE 2017a	-
1255	Iksan	127.071	36.0791	2006-2012	NIE 2017a	-
1256	Iksan	127.06	36.0122	2006-2012	NIE 2017a	-
1257	Iksan	127.12	36.0077	2006-2012	NIE 2017a	-
1258	Iksan	127.11	36.0367	2006-2012	NIE 2017a	-
1259	Wanju	127.132	36.0075	2006-2012	NIE 2017a	-
1260	Wanju	127.143	36.0209	2006-2012	NIE 2017a	-
1261	Geumsan	127.345	36.1661	2006-2012	NIE 2017a	-
1262	Daejeon	127.399	36.2418	2006-2012	NIE 2017a	-
1263	Geumsan	127.381	36.1368	2006-2012	NIE 2017a	-
1264	Geumsan	127.381	36.1368	2006-2012	NIE 2017a	-
1265	Geumsan	127.4	36.0651	2006-2012	NIE 2017a	-
1266	Geumsan	127.52	36.1794	2006-2012	NIE 2017a	-
1267	Geumsan	127.506	36.1096	2006-2012	NIE 2017a	-
1268	Geumsan	127.506	36.1094	2006-2012	NIE 2017a	-
1269	Geumsan	127.505	36.1098	2006-2012	NIE 2017a	-
1270	Geumsan	127.536	36.076	2006-2012	NIE 2017a	-
1271	Geumsan	127.536	36.0696	2006-2012	NIE 2017a	-
1272	Uiseong	128.428	36.4281	2006-2012	NIE 2017a	-
1273	Uiseong	128.412	36.3864	2006-2012	NIE 2017a	-
1274	Uiseong	128.389	36.3814	2006-2012	NIE 2017a	-
1275	Uiseong	128.451	36.4057	2006-2012	NIE 2017a	-
1276	Uiseong	128.455	36.3824	2006-2012	NIE 2017a	-
1277	Uiseong	128.478	36.3862	2006-2012	NIE 2017a	-
1278	Uiseong	128.39	36.3593	2006-2012	NIE 2017a	-
1279	Uiseong	128.381	36.358	2006-2012	NIE 2017a	-
1280	Uiseong	128.485	36.3667	2006-2012	NIE 2017a	-
1281	Uiseong	128.495	36.3287	2006-2012	NIE 2017a	-
1282	Gunwi	128.461	36.3044	2006-2012	NIE 2017a	-
1283	Uiseong	128.477	36.3155	2006-2012	NIE 2017a	-
1284	Gunwi	128.441	36.2859	2006-2012	NIE 2017a	-
1285	Gunwi	128.435	36.26	2006-2012	NIE 2017a	-
1286	Gunwi	128.484	36.2585	2006-2012	NIE 2017a	-
1287	Gunwi	128.47	36.2875	2006-2012	NIE 2017a	-
1288	Andong	128.607	36.4293	2006-2012	NIE 2017a	-
1289	Uiseong	128.61	36.4001	2006-2012	NIE 2017a	-
1290	Andong	128.635	36.4761	2006-2012	NIE 2017a	-
1291	Andong	128.687	36.4525	2006-2012	NIE 2017a	-
1292	Uiseong	128.552	36.3487	2006-2012	NIE 2017a	-
1293	Uiseong	128.584	36.3667	2006-2012	NIE 2017a	-
1294	Uiseong	128.533	36.2971	2006-2012	NIE 2017a	-
1295	Uiseong	128.514	36.3176	2006-2012	NIE 2017a	-
1296	Uiseong	128.533	36.2975	2006-2012	NIE 2017a	-
1297	Uiseong	128.513	36.3167	2006-2012	NIE 2017a	-
1298	Uiseong	128.558	36.3328	2006-2012	NIE 2017a	-
1299	Uiseong	128.6	36.3135	2006-2012	NIE 2017a	-
1300	Uiseong	128.615	36.3064	2006-2012	NIE 2017a	-
1301	Uiseong	128.811	36.3792	2006-2012	NIE 2017a	-
1302	Andong	128.887	36.4236	2006-2012	NIE 2017a	-
1303	Andong	128.963	36.4319	2006-2012	NIE 2017a	-
1304	Uiseong	128.768	36.3542	2006-2012	NIE 2017a	-
1305	Uiseong	128.794	36.3375	2006-2012	NIE 2017a	-
1306	Uiseong	128.765	36.3306	2006-2012	NIE 2017a	-
1307	Uiseong	128.85	36.3181	2006-2012	NIE 2017a	-
1308	Uiseong	128.844	36.3306	2006-2012	NIE 2017a	-
1309	Andong	128.908	36.3056	2006-2012	NIE 2017a	-
1310	Cheongsong	129.121	36.4806	2006-2012	NIE 2017a	-
1311	Geoje	128.691	34.9624	2006-2012	NIE 2017a	-
1312	Gumi	128.463	36.1026	2006-2012	NIE 2017a	-
1313	Gunwi	128.497	36.2446	2006-2012	NIE 2017a	-
1314	Chilgok	128.429	36.0276	2006-2012	NIE 2017a	-
1315	Gumi	128.382	36.1373	2006-2012	NIE 2017a	-
1316	Gumi	128.471	36.1555	2006-2012	NIE 2017a	-
1317	Gumi	128.487	36.1375	2006-2012	NIE 2017a	-
1318	Gumi	128.412	36.2262	2006-2012	NIE 2017a	-
1319	Gunwi	128.455	36.239	2006-2012	NIE 2017a	-
1320	Pohang	129.162	36.1124	2006-2012	NIE 2017a	-
1321	Pohang	129.169	36.0954	2006-2012	NIE 2017a	-
1322	Pohang	129.226	36.0774	2006-2012	NIE 2017a	-
1323	Gyeongju	129.179	36.0085	2006-2012	NIE 2017a	-
1324	Yeongcheon	129.001	36.0861	2006-2012	NIE 2017a	-
1325	Yeongcheon	129.023	36.0781	2006-2012	NIE 2017a	-
1326	Yeongcheon	129.032	36.034	2006-2012	NIE 2017a	-
1327	Yeongcheon	129.075	36.0343	2006-2012	NIE 2017a	-
1328	Gangjin	126.762	34.7267	2006-2012	NIE 2017a	-
1329	Gangjin	126.78	34.7151	2006-2012	NIE 2017a	-
1330	Gangjin	126.81	34.7202	2006-2012	NIE 2017a	-
1331	Jangheung	126.869	34.7251	2006-2012	NIE 2017a	-
1332	Gangjin	126.76	34.6931	2006-2012	NIE 2017a	-
1333	Gangjin	126.817	34.6924	2006-2012	NIE 2017a	-
1334	Gangjin	126.787	34.658	2006-2012	NIE 2017a	-
1335	Gangjin	126.824	34.6341	2006-2012	NIE 2017a	-
1336	Gangjin	126.858	34.6374	2006-2012	NIE 2017a	-
1337	Jangheung	126.943	34.6956	2006-2012	NIE 2017a	-
1338	Jangheung	126.9	34.6388	2006-2012	NIE 2017a	-
1339	Jangheung	126.889	34.6588	2006-2012	NIE 2017a	-
1340	Jangheung	126.938	34.632	2006-2012	NIE 2017a	-
1341	Jangheung	126.965	34.6588	2006-2012	NIE 2017a	-
1342	Jangheung	126.977	34.6334	2006-2012	NIE 2017a	-
1343	Gangjin	126.761	34.6113	2006-2012	NIE 2017a	-
1344	Gangjin	126.8	34.5954	2006-2012	NIE 2017a	-
1345	Gangjin	126.82	34.5071	2006-2012	NIE 2017a	-
1346	Jangheung	126.895	34.6071	2006-2012	NIE 2017a	-
1347	Jangheung	126.937	34.615	2006-2012	NIE 2017a	-
1348	Jangheung	126.977	34.5877	2006-2012	NIE 2017a	-
1349	Jangheung	126.977	34.6196	2006-2012	NIE 2017a	-
1350	Jangheung	126.892	34.5654	2006-2012	NIE 2017a	-
1351	Jangheung	126.934	34.5655	2006-2012	NIE 2017a	-
1352	Jangheung	126.979	34.5655	2006-2012	NIE 2017a	-
1353	Jangheung	126.886	34.5146	2006-2012	NIE 2017a	-
1354	Jangheung	126.905	34.5028	2006-2012	NIE 2017a	-
1355	Jangheung	126.943	34.5035	2006-2012	NIE 2017a	-
1356	Jangheung	126.954	34.5137	2006-2012	NIE 2017a	-
1357	Jangheung	126.968	34.5343	2006-2012	NIE 2017a	-
1358	Boseong	127.11	34.6997	2006-2012	NIE 2017a	-
1359	Jangheung	127.015	34.6454	2006-2012	NIE 2017a	-
1360	Boseong	127.052	34.664	2006-2012	NIE 2017a	-
1361	Boseong	127.135	34.7436	2006-2012	NIE 2017a	-
1362	Boseong	127.188	34.7399	2006-2012	NIE 2017a	-
1363	Goheung	127.245	34.6406	2006-2012	NIE 2017a	-
1364	Goheung	127.103	34.6029	2006-2012	NIE 2017a	-
1365	Goheung	127.118	34.5114	2006-2012	NIE 2017a	-
1366	Iksan	126.893	35.9299	2006-2012	NIE 2017a	-
1367	Iksan	126.893	35.942	2006-2012	NIE 2017a	-
1368	Gunsan	126.908	35.9842	2006-2012	NIE 2017a	-
1369	Iksan	126.929	35.939	2006-2012	NIE 2017a	-
1370	Iksan	126.942	35.9216	2006-2012	NIE 2017a	-
1371	Iksan	126.98	35.9303	2006-2012	NIE 2017a	-
1372	Gimje	126.892	35.904	2006-2012	NIE 2017a	-
1373	Gimje	126.924	35.9059	2006-2012	NIE 2017a	-
1374	Gimje	126.95	35.8817	2006-2012	NIE 2017a	-
1375	Iksan	126.977	35.9029	2006-2012	NIE 2017a	-
1376	Gimje	126.897	35.8475	2006-2012	NIE 2017a	-
1377	Gimje	126.953	35.8603	2006-2012	NIE 2017a	-
1378	Gimje	126.963	35.8412	2006-2012	NIE 2017a	-
1379	Gimje	126.902	35.8099	2006-2012	NIE 2017a	-
1380	Gimje	126.943	35.8098	2006-2012	NIE 2017a	-
1381	Gimje	126.963	35.8281	2006-2012	NIE 2017a	-
1382	Gimje	126.948	35.7822	2006-2012	NIE 2017a	-
1383	Gimje	126.978	35.7665	2006-2012	NIE 2017a	-
1384	Gimje	126.976	35.7906	2006-2012	NIE 2017a	-
1385	Iksan	127.062	35.9943	2006-2012	NIE 2017a	-
1386	Iksan	127.069	35.9614	2006-2012	NIE 2017a	-
1387	Iksan	127.035	35.9562	2006-2012	NIE 2017a	-
1388	Iksan	127.029	35.9421	2006-2012	NIE 2017a	-
1389	Iksan	127.055	35.9279	2006-2012	NIE 2017a	-
1390	Iksan	127.091	35.949	2006-2012	NIE 2017a	-
1391	Wanju	127.101	35.9437	2006-2012	NIE 2017a	-
1392	Wanju	127.032	35.9104	2006-2012	NIE 2017a	-
1393	Jeonju	127.023	35.8887	2006-2012	NIE 2017a	-
1394	Wanju	127.065	35.8972	2006-2012	NIE 2017a	-
1395	Wanju	127.152	35.9875	2006-2012	NIE 2017a	-
1396	Wanju	127.142	35.9689	2006-2012	NIE 2017a	-
1397	Wanju	127.187	35.9807	2006-2012	NIE 2017a	-
1398	Wanju	127.206	35.9911	2006-2012	NIE 2017a	-
1399	Wanju	127.226	35.9719	2006-2012	NIE 2017a	-
1400	Wanju	127.148	35.954	2006-2012	NIE 2017a	-
1401	Wanju	127.162	35.9579	2006-2012	NIE 2017a	-
1402	Jeonju	127.132	35.8856	2006-2012	NIE 2017a	-
1403	Wanju	127.162	35.9103	2006-2012	NIE 2017a	-
1404	Wanju	127.196	35.8933	2006-2012	NIE 2017a	-
1405	Wanju	127.247	35.8807	2006-2012	NIE 2017a	-
1406	Gunwi	128.629	36.1872	2006-2012	NIE 2017a	-
1407	Gunwi	128.681	36.1826	2006-2012	NIE 2017a	-
1408	Gunwi	128.55	36.2304	2006-2012	NIE 2017a	-
1409	Gumi	128.534	36.1703	2006-2012	NIE 2017a	-
1410	Gumi	128.511	36.1631	2006-2012	NIE 2017a	-
1411	Gunwi	128.603	36.245	2006-2012	NIE 2017a	-
1412	Chilgok	128.599	36.0017	2006-2012	NIE 2017a	-
1413	Gunsan	126.608	35.9627	2006-2012	NIE 2017a	-
1414	Gunsan	126.616	35.9293	2006-2012	NIE 2017a	-
1415	Gunsan	126.616	35.9293	2006-2012	NIE 2017a	-
1416	Gunsan	126.615	35.9287	2006-2012	NIE 2017a	-
1417	Gunsan	126.618	35.9455	2006-2012	NIE 2017a	-
1418	Gunsan	126.622	35.9322	2006-2012	NIE 2017a	-
1419	Gunsan	126.622	35.9322	2006-2012	NIE 2017a	-
1420	Gunsan	126.623	35.892	2006-2012	NIE 2017a	-
1421	Gunsan	126.623	35.892	2006-2012	NIE 2017a	-
1422	Goheung	127.262	34.7386	2006-2012	NIE 2017a	-
1423	Goheung	127.327	34.6767	2006-2012	NIE 2017a	-
1424	Goheung	127.273	34.6329	2006-2012	NIE 2017a	-
1425	Goheung	127.213	34.6057	2006-2012	NIE 2017a	-
1426	Goheung	127.232	34.59	2006-2012	NIE 2017a	-
1427	Goheung	127.173	34.532	2006-2012	NIE 2017a	-
1428	Goheung	127.429	34.6979	2006-2012	NIE 2017a	-
1429	Goheung	127.44	34.6881	2006-2012	NIE 2017a	-
1430	Goheung	127.388	34.6439	2006-2012	NIE 2017a	-
1431	Goheung	127.466	34.6578	2006-2012	NIE 2017a	-
1432	Goheung	127.466	34.6578	2006-2012	NIE 2017a	-
1433	Goheung	127.467	34.634	2006-2012	NIE 2017a	-
1434	Goheung	127.31	34.6124	2006-2012	NIE 2017a	-
1435	Goheung	127.31	34.6124	2006-2012	NIE 2017a	-
1436	Goheung	127.307	34.5925	2006-2012	NIE 2017a	-
1437	Goheung	127.354	34.5904	2006-2012	NIE 2017a	-
1438	Goheung	127.347	34.5767	2006-2012	NIE 2017a	-
1439	Goheung	127.351	34.5387	2006-2012	NIE 2017a	-
1440	Goheung	127.344	34.5104	2006-2012	NIE 2017a	-
1441	Goheung	127.423	34.5467	2006-2012	NIE 2017a	-
1442	Goheung	127.403	34.5325	2006-2012	NIE 2017a	-
1443	Goheung	127.403	34.5325	2006-2012	NIE 2017a	-
1444	Pohang	129.363	36.0973	2006-2012	NIE 2017a	-
1445	Pohang	129.363	36.0973	2006-2012	NIE 2017a	-
1446	Gyeongju	129.262	36.0645	2006-2012	NIE 2017a	-
1447	Pohang	129.403	36.0901	2006-2012	NIE 2017a	-
1448	Pohang	129.341	36.1016	2006-2012	NIE 2017a	-
1449	Jeju	126.197	33.3517	2006-2012	NIE 2017a	-
1450	Jeju	126.184	33.3177	2006-2012	NIE 2017a	-
1451	Jeju	126.225	33.3243	2006-2012	NIE 2017a	-
1452	Seogwipo	126.247	33.2489	2006-2012	NIE 2017a	-
1453	Jeju	126.244	33.3056	2006-2012	NIE 2017a	-
1454	Jeju	126.233	33.2941	2006-2012	NIE 2017a	-
1455	Jeju	126.195	33.3252	2006-2012	NIE 2017a	-
1456	Jeju	126.232	33.3362	2006-2012	NIE 2017a	-
1457	Gimcheon	128.067	36.1591	2006-2012	NIE 2017a	-
1458	Gimcheon	128.008	36.1542	2006-2012	NIE 2017a	-
1459	Gimcheon	128.047	36.1457	2006-2012	NIE 2017a	-
1460	Gimcheon	128.039	36.1479	2006-2012	NIE 2017a	-
1461	Gimcheon	128.111	36.2145	2006-2012	NIE 2017a	-
1462	Gimcheon	128.093	36.1501	2006-2012	NIE 2017a	-
1463	Jeju	126.217	33.3766	2006-2012	NIE 2017a	-
1464	Seogwipo	126.248	33.2787	2006-2012	NIE 2017a	-
1465	Seogwipo	126.237	33.2722	2006-2012	NIE 2017a	-
1466	Gimcheon	128.108	36.0649	2006-2012	NIE 2017a	-
1467	Gimcheon	128.061	36.1197	2006-2012	NIE 2017a	-
1468	Jeju	126.232	33.3625	2006-2012	NIE 2017a	-
1469	Jeju	126.169	33.3345	2006-2012	NIE 2017a	-
1470	Seogwipo	126.217	33.2587	2006-2012	NIE 2017a	-
1471	Seogwipo	126.204	33.2815	2006-2012	NIE 2017a	-
1472	Jeju	126.223	33.3074	2006-2012	NIE 2017a	-
1473	Yeongcheon	128.822	36.0472	2006-2012	NIE 2017a	-
1474	Yeongcheon	128.939	36.0875	2006-2012	NIE 2017a	-
1475	Yeongcheon	128.887	36.0639	2006-2012	NIE 2017a	-
1476	Yeongcheon	128.994	36.0222	2006-2012	NIE 2017a	-
1477	Wanju	127.184	35.8697	2006-2012	NIE 2017a	-
1478	Jeonju	127.141	35.8651	2006-2012	NIE 2017a	-
1479	Wanju	127.164	35.7583	2006-2012	NIE 2017a	-
1480	Jeonju	127.086	35.824	2006-2012	NIE 2017a	-
1481	Jeonju	127.092	35.7778	2006-2012	NIE 2017a	-
1482	Gimje	127.053	35.7759	2006-2012	NIE 2017a	-
1483	Gimje	127.023	35.7818	2006-2012	NIE 2017a	-
1484	Gimje	127.068	35.7794	2006-2012	NIE 2017a	-
1485	Gimje	127.015	35.764	2006-2012	NIE 2017a	-
1486	Wanju	127.019	35.8024	2006-2012	NIE 2017a	-
1487	Jeonju	127.094	35.8339	2006-2012	NIE 2017a	-
1488	Jeonju	127.056	35.8506	2006-2012	NIE 2017a	-
1489	Jeonju	127.056	35.8506	2006-2012	NIE 2017a	-
1490	Wanju	127.027	35.8632	2006-2012	NIE 2017a	-
1491	Wanju	127.022	35.8216	2006-2012	NIE 2017a	-
1492	Wanju	127.036	35.8031	2006-2012	NIE 2017a	-
1493	Wanju	127.062	35.8169	2006-2012	NIE 2017a	-
1494	Wanju	127.015	35.8354	2006-2012	NIE 2017a	-
1495	Jeonju	127.069	35.8487	2006-2012	NIE 2017a	-
1496	Jeonju	127.084	35.843	2006-2012	NIE 2017a	-
1497	Jeonju	127.078	35.8254	2006-2012	NIE 2017a	-
1498	Jeonju	127.097	35.8046	2006-2012	NIE 2017a	-
1499	Jeonju	127.089	35.803	2006-2012	NIE 2017a	-
1500	Jeonju	127.137	35.8713	2006-2012	NIE 2017a	-
1501	Goheung	127.163	34.4685	2006-2012	NIE 2017a	-
1502	Gangjin	126.837	34.4735	2006-2012	NIE 2017a	-
1503	Jangheung	126.873	34.4432	2006-2012	NIE 2017a	-
1504	Wando	126.84	34.428	2006-2012	NIE 2017a	-
1505	Wando	126.822	34.4101	2006-2012	NIE 2017a	-
1506	Wando	126.844	34.4061	2006-2012	NIE 2017a	-
1507	Goheung	127.119	34.4705	2006-2012	NIE 2017a	-
1508	Jangheung	126.878	34.4733	2006-2012	NIE 2017a	-
1509	Jangheung	126.925	34.4852	2006-2012	NIE 2017a	-
1510	Jangheung	126.929	34.4692	2006-2012	NIE 2017a	-
1511	Gunsan	126.649	35.9681	2006-2012	NIE 2017a	-
1512	Gunsan	126.692	35.98	2006-2012	NIE 2017a	-
1513	Gunsan	126.674	35.9664	2006-2012	NIE 2017a	-
1514	Gunsan	126.653	35.9347	2006-2012	NIE 2017a	-
1515	Gunsan	126.632	35.9292	2006-2012	NIE 2017a	-
1516	Gunsan	126.63	35.9364	2006-2012	NIE 2017a	-
1517	Gunsan	126.704	35.935	2006-2012	NIE 2017a	-
1518	Gunsan	126.704	35.9519	2006-2012	NIE 2017a	-
1519	Gunsan	126.729	35.9469	2006-2012	NIE 2017a	-
1520	Gunsan	126.629	35.8967	2006-2012	NIE 2017a	-
1521	Gunsan	126.66	35.9103	2006-2012	NIE 2017a	-
1522	Gunsan	126.683	35.8997	2006-2012	NIE 2017a	-
1523	Gunsan	126.649	35.9681	2006-2012	NIE 2017a	-
1524	Gunsan	126.652	35.9353	2006-2012	NIE 2017a	-
1525	Gunsan	126.632	35.9289	2006-2012	NIE 2017a	-
1526	Gunsan	126.629	35.9361	2006-2012	NIE 2017a	-
1527	Gunsan	126.704	35.9342	2006-2012	NIE 2017a	-
1528	Gunsan	126.704	35.9517	2006-2012	NIE 2017a	-
1529	Gunsan	126.73	35.9472	2006-2012	NIE 2017a	-
1530	Gunsan	126.629	35.8964	2006-2012	NIE 2017a	-
1531	Gunsan	126.661	35.9111	2006-2012	NIE 2017a	-
1532	Gunsan	126.686	35.9011	2006-2012	NIE 2017a	-
1533	Gunsan	126.74	35.915	2006-2012	NIE 2017a	-
1534	Gunsan	126.776	35.9853	2006-2012	NIE 2017a	-
1535	Gunsan	126.767	35.9714	2006-2012	NIE 2017a	-
1536	Gunsan	126.817	35.9689	2006-2012	NIE 2017a	-
1537	Gunsan	126.844	35.9731	2006-2012	NIE 2017a	-
1538	Gunsan	126.771	35.9389	2006-2012	NIE 2017a	-
1539	Gunsan	126.758	35.9228	2006-2012	NIE 2017a	-
1540	Gunsan	126.802	35.9392	2006-2012	NIE 2017a	-
1541	Gunsan	126.844	35.9544	2006-2012	NIE 2017a	-
1542	Gunsan	126.766	35.9008	2006-2012	NIE 2017a	-
1543	Gimje	126.828	35.8931	2006-2012	NIE 2017a	-
1544	Gimje	126.851	35.8869	2006-2012	NIE 2017a	-
1545	Gimje	126.862	35.9031	2006-2012	NIE 2017a	-
1546	Gunsan	126.777	35.9836	2006-2012	NIE 2017a	-
1547	Gunsan	126.767	35.9711	2006-2012	NIE 2017a	-
1548	Gunsan	126.798	35.9747	2006-2012	NIE 2017a	-
1549	Gunsan	126.814	35.9681	2006-2012	NIE 2017a	-
1550	Gunsan	126.846	35.9975	2006-2012	NIE 2017a	-
1551	Gunsan	126.845	35.975	2006-2012	NIE 2017a	-
1552	Gunsan	126.769	35.9386	2006-2012	NIE 2017a	-
1553	Gunsan	126.759	35.9214	2006-2012	NIE 2017a	-
1554	Gunsan	126.812	35.9533	2006-2012	NIE 2017a	-
1555	Gunsan	126.844	35.9539	2006-2012	NIE 2017a	-
1556	Gunsan	126.859	35.9347	2006-2012	NIE 2017a	-
1557	Gunsan	126.769	35.9019	2006-2012	NIE 2017a	-
1558	Gimje	126.808	35.8881	2006-2012	NIE 2017a	-
1559	Gunsan	126.805	35.9122	2006-2012	NIE 2017a	-
1560	Gimje	126.855	35.8897	2006-2012	NIE 2017a	-
1561	Gimje	126.868	35.9042	2006-2012	NIE 2017a	-
1562	Gimje	126.698	35.8481	2006-2012	NIE 2017a	-
1563	Gimje	126.737	35.8636	2006-2012	NIE 2017a	-
1564	Gimje	126.747	35.8425	2006-2012	NIE 2017a	-
1565	Gimje	126.743	35.8236	2006-2012	NIE 2017a	-
1566	Buan	126.634	35.7783	2006-2012	NIE 2017a	-
1567	Buan	126.627	35.7897	2006-2012	NIE 2017a	-
1568	Buan	126.69	35.7681	2006-2012	NIE 2017a	-
1569	Buan	126.718	35.7625	2006-2012	NIE 2017a	-
1570	Gimje	126.695	35.8475	2006-2012	NIE 2017a	-
1571	Gimje	126.743	35.8436	2006-2012	NIE 2017a	-
1572	Gimje	126.744	35.8314	2006-2012	NIE 2017a	-
1573	Gimje	126.742	35.8244	2006-2012	NIE 2017a	-
1574	Buan	126.627	35.79	2006-2012	NIE 2017a	-
1575	Buan	126.632	35.7761	2006-2012	NIE 2017a	-
1576	Buan	126.688	35.7703	2006-2012	NIE 2017a	-
1577	Buan	126.739	35.77	2006-2012	NIE 2017a	-
1578	Buan	126.715	35.7636	2006-2012	NIE 2017a	-
1579	Gimje	126.768	35.8583	2006-2012	NIE 2017a	-
1580	Gimje	126.812	35.8414	2006-2012	NIE 2017a	-
1581	Gimje	126.855	35.8444	2006-2012	NIE 2017a	-
1582	Gimje	126.857	35.8639	2006-2012	NIE 2017a	-
1583	Gimje	126.769	35.8306	2006-2012	NIE 2017a	-
1584	Gimje	126.778	35.8131	2006-2012	NIE 2017a	-
1585	Gimje	126.846	35.8239	2006-2012	NIE 2017a	-
1586	Buan	126.761	35.7603	2006-2012	NIE 2017a	-
1587	Gimje	126.845	35.7844	2006-2012	NIE 2017a	-
1588	Gimje	126.774	35.8578	2006-2012	NIE 2017a	-
1589	Gimje	126.775	35.8414	2006-2012	NIE 2017a	-
1590	Gimje	126.815	35.8425	2006-2012	NIE 2017a	-
1591	Gimje	126.855	35.8428	2006-2012	NIE 2017a	-
1592	Gimje	126.862	35.8642	2006-2012	NIE 2017a	-
1593	Gimje	126.775	35.8294	2006-2012	NIE 2017a	-
1594	Gimje	126.783	35.8125	2006-2012	NIE 2017a	-
1595	Gimje	126.849	35.8239	2006-2012	NIE 2017a	-
1596	Buan	126.764	35.7594	2006-2012	NIE 2017a	-
1597	Gimje	126.802	35.7861	2006-2012	NIE 2017a	-
1598	Gimje	126.849	35.7833	2006-2012	NIE 2017a	-
1599	Gimcheon	128.157	36.2308	2006-2012	NIE 2017a	-
1600	Gimcheon	128.192	36.1478	2006-2012	NIE 2017a	-
1601	Gimcheon	128.149	36.1471	2006-2012	NIE 2017a	-
1602	Gimcheon	128.158	36.2064	2006-2012	NIE 2017a	-
1603	Gimcheon	128.223	36.2007	2006-2012	NIE 2017a	-
1604	Gimcheon	128.231	36.2126	2006-2012	NIE 2017a	-
1605	Gimcheon	128.17	36.1508	2006-2012	NIE 2017a	-
1606	Gimcheon	128.198	36.1813	2006-2012	NIE 2017a	-
1607	Gimcheon	128.205	36.2254	2006-2012	NIE 2017a	-
1608	Gimcheon	128.147	36.2	2006-2012	NIE 2017a	-
1609	Gimcheon	128.172	36.2391	2006-2012	NIE 2017a	-
1610	Gimcheon	128.186	36.2	2006-2012	NIE 2017a	-
1611	Gimcheon	128.151	36.2066	2006-2012	NIE 2017a	-
1612	Gumi	128.281	36.2459	2006-2012	NIE 2017a	-
1613	Gumi	128.312	36.2391	2006-2012	NIE 2017a	-
1614	Gumi	128.371	36.2374	2006-2012	NIE 2017a	-
1615	Gumi	128.353	36.1384	2006-2012	NIE 2017a	-
1616	Gumi	128.337	36.1459	2006-2012	NIE 2017a	-
1617	Gumi	128.304	36.1486	2006-2012	NIE 2017a	-
1618	Gimcheon	128.282	36.1623	2006-2012	NIE 2017a	-
1619	Gumi	128.288	36.1806	2006-2012	NIE 2017a	-
1620	Gumi	128.278	36.1999	2006-2012	NIE 2017a	-
1621	Gumi	128.262	36.2204	2006-2012	NIE 2017a	-
1622	Gumi	128.301	36.2089	2006-2012	NIE 2017a	-
1623	Gimcheon	128.254	36.1736	2006-2012	NIE 2017a	-
1624	Gumi	128.282	36.2457	2006-2012	NIE 2017a	-
1625	Chilgok	128.356	36.0609	2006-2012	NIE 2017a	-
1626	Chilgok	128.327	36.0442	2006-2012	NIE 2017a	-
1627	Gimcheon	128.259	36.1007	2006-2012	NIE 2017a	-
1628	Gimcheon	128.256	36.0561	2006-2012	NIE 2017a	-
1629	Chilgok	128.34	36.0761	2006-2012	NIE 2017a	-
1630	Seongju	128.257	36.0052	2006-2012	NIE 2017a	-
1631	Gimcheon	128.129	36.1069	2006-2012	NIE 2017a	-
1632	Gimcheon	128.19	36.1167	2006-2012	NIE 2017a	-
1633	Seongju	128.212	36.0323	2006-2012	NIE 2017a	-
1634	Pyeongtaek	127.108	37.0547	2006-2012	NIE 2017a	-
1635	Pyeongtaek	127.063	37.0256	2006-2012	NIE 2017a	-
1636	Pyeongtaek	127.093	37.0135	2006-2012	NIE 2017a	-
1637	Pyeongtaek	127.105	37.0267	2006-2012	NIE 2017a	-
1638	Seogwipo	126.263	33.2108	2006-2012	NIE 2017a	-
1639	Seogwipo	126.32	33.2488	2006-2012	NIE 2017a	-
1640	Jeju	126.278	33.3197	2006-2012	NIE 2017a	-
1641	Seogwipo	126.272	33.2707	2006-2012	NIE 2017a	-
1642	Seogwipo	126.279	33.2586	2006-2012	NIE 2017a	-
1643	Haenam	126.301	34.7418	2006-2012	NIE 2017a	-
1644	Haenam	126.326	34.7135	2006-2012	NIE 2017a	-
1645	Haenam	126.291	34.697	2006-2012	NIE 2017a	-
1646	Haenam	126.283	34.6712	2006-2012	NIE 2017a	-
1647	Haenam	126.319	34.6798	2006-2012	NIE 2017a	-
1648	Haenam	126.365	34.6899	2006-2012	NIE 2017a	-
1649	Haenam	126.336	34.669	2006-2012	NIE 2017a	-
1650	Haenam	126.288	34.644	2006-2012	NIE 2017a	-
1651	Haenam	126.305	34.6429	2006-2012	NIE 2017a	-
1652	Haenam	126.316	34.6397	2006-2012	NIE 2017a	-
1653	Haenam	126.344	34.6555	2006-2012	NIE 2017a	-
1654	Haenam	126.355	34.6383	2006-2012	NIE 2017a	-
1655	Haenam	126.262	34.611	2006-2012	NIE 2017a	-
1656	Haenam	126.313	34.6144	2006-2012	NIE 2017a	-
1657	Haenam	126.324	34.5877	2006-2012	NIE 2017a	-
1658	Haenam	126.348	34.5925	2006-2012	NIE 2017a	-
1659	Jindo	126.287	34.5603	2006-2012	NIE 2017a	-
1660	Jindo	126.275	34.5669	2006-2012	NIE 2017a	-
1661	Haenam	126.318	34.5738	2006-2012	NIE 2017a	-
1662	Jindo	126.305	34.5478	2006-2012	NIE 2017a	-
1663	Haenam	126.366	34.5805	2006-2012	NIE 2017a	-
1664	Jindo	126.288	34.53	2006-2012	NIE 2017a	-
1665	Jindo	126.27	34.5158	2006-2012	NIE 2017a	-
1666	Jindo	126.304	34.531	2006-2012	NIE 2017a	-
1667	Jindo	126.318	34.508	2006-2012	NIE 2017a	-
1668	Jindo	126.335	34.5373	2006-2012	NIE 2017a	-
1669	Jindo	126.362	34.5035	2006-2012	NIE 2017a	-
1670	Jindo	126.122	34.4327	2006-2012	NIE 2017a	-
1671	Jindo	126.122	34.4098	2006-2012	NIE 2017a	-
1672	Jindo	126.121	34.3867	2006-2012	NIE 2017a	-
1673	Jindo	126.161	34.4641	2006-2012	NIE 2017a	-
1674	Jindo	126.198	34.4843	2006-2012	NIE 2017a	-
1675	Jindo	126.191	34.4666	2006-2012	NIE 2017a	-
1676	Jindo	126.172	34.4717	2006-2012	NIE 2017a	-
1677	Jindo	126.238	34.4895	2006-2012	NIE 2017a	-
1678	Jindo	126.234	34.481	2006-2012	NIE 2017a	-
1679	Jindo	126.179	34.4474	2006-2012	NIE 2017a	-
1680	Jindo	126.201	34.4441	2006-2012	NIE 2017a	-
1681	Jindo	126.219	34.4426	2006-2012	NIE 2017a	-
1682	Jindo	126.237	34.4225	2006-2012	NIE 2017a	-
1683	Jindo	126.137	34.3963	2006-2012	NIE 2017a	-
1684	Jindo	126.16	34.3817	2006-2012	NIE 2017a	-
1685	Jindo	126.192	34.379	2006-2012	NIE 2017a	-
1686	Jindo	126.215	34.3801	2006-2012	NIE 2017a	-
1687	Jindo	126.285	34.4631	2006-2012	NIE 2017a	-
1688	Jindo	126.253	34.4821	2006-2012	NIE 2017a	-
1689	Jindo	126.322	34.4958	2006-2012	NIE 2017a	-
1690	Jindo	126.303	34.4658	2006-2012	NIE 2017a	-
1691	Jindo	126.348	34.4881	2006-2012	NIE 2017a	-
1692	Jindo	126.358	34.4636	2006-2012	NIE 2017a	-
1693	Jindo	126.275	34.441	2006-2012	NIE 2017a	-
1694	Jindo	126.297	34.4403	2006-2012	NIE 2017a	-
1695	Jindo	126.31	34.4273	2006-2012	NIE 2017a	-
1696	Jindo	126.31	34.4273	2006-2012	NIE 2017a	-
1697	Jindo	126.347	34.4291	2006-2012	NIE 2017a	-
1698	Jindo	126.165	34.3669	2006-2012	NIE 2017a	-
1699	Jindo	126.192	34.3683	2006-2012	NIE 2017a	-
1700	Jindo	126.242	34.5131	2006-2012	NIE 2017a	-
1701	Sinan	126.076	35.0945	2006-2012	NIE 2017a	-
1702	Sinan	126.094	35.097	2006-2012	NIE 2017a	-
1703	Sinan	126.118	35.0072	2006-2012	NIE 2017a	-
1704	Sinan	126.164	35.0911	2006-2012	NIE 2017a	-
1705	Sinan	126.164	35.0911	2006-2012	NIE 2017a	-
1706	Sinan	126.182	35.0993	2006-2012	NIE 2017a	-
1707	Sinan	126.182	35.0993	2006-2012	NIE 2017a	-
1708	Sinan	126.203	35.0869	2006-2012	NIE 2017a	-
1709	Sinan	126.203	35.0869	2006-2012	NIE 2017a	-
1710	Sinan	126.213	35.0909	2006-2012	NIE 2017a	-
1711	Sinan	126.213	35.0909	2006-2012	NIE 2017a	-
1712	Sinan	126.223	35.0878	2006-2012	NIE 2017a	-
1713	Sinan	126.146	35.0476	2006-2012	NIE 2017a	-
1714	Sinan	126.146	35.0476	2006-2012	NIE 2017a	-
1715	Sinan	126.15	35.0488	2006-2012	NIE 2017a	-
1716	Sinan	126.15	35.0488	2006-2012	NIE 2017a	-
1717	Sinan	126.197	35.0814	2006-2012	NIE 2017a	-
1718	Sinan	126.195	35.069	2006-2012	NIE 2017a	-
1719	Sinan	126.195	35.069	2006-2012	NIE 2017a	-
1720	Sinan	126.212	35.0775	2006-2012	NIE 2017a	-
1721	Sinan	126.244	35.0672	2006-2012	NIE 2017a	-
1722	Sinan	126.145	35.0023	2006-2012	NIE 2017a	-
1723	Sinan	126.195	35.0382	2006-2012	NIE 2017a	-
1724	Sinan	126.195	35.0382	2006-2012	NIE 2017a	-
1725	Sinan	126.181	35.0314	2006-2012	NIE 2017a	-
1726	Sinan	126.247	35.0366	2006-2012	NIE 2017a	-
1727	Sinan	126.162	34.9795	2006-2012	NIE 2017a	-
1728	Sinan	126.174	34.981	2006-2012	NIE 2017a	-
1729	Sinan	126.12	35.1309	2006-2012	NIE 2017a	-
1730	Sinan	126.136	35.1376	2006-2012	NIE 2017a	-
1731	Gyeongju	129.134	35.8056	2006-2012	NIE 2017a	-
1732	Gyeongju	129.179	35.8016	2006-2012	NIE 2017a	-
1733	Gyeongju	129.162	35.7782	2006-2012	NIE 2017a	-
1734	Gyeongju	129.229	35.9082	2006-2012	NIE 2017a	-
1735	Gyeongju	129.225	35.9809	2006-2012	NIE 2017a	-
1736	Gyeongju	129.156	35.8815	2006-2012	NIE 2017a	-
1737	Gyeongju	129.296	35.8889	2006-2012	NIE 2017a	-
1738	Gyeongju	129.282	35.8783	2006-2012	NIE 2017a	-
1739	Pohang	129.451	35.9695	2006-2012	NIE 2017a	-
1740	Pohang	129.35	35.963	2006-2012	NIE 2017a	-
1741	Gyeongju	129.278	35.965	2006-2012	NIE 2017a	-
1742	Gyeongju	129.148	35.8151	2006-2012	NIE 2017a	-
1743	Gyeongju	129.199	35.9774	2006-2012	NIE 2017a	-
1744	Gyeongju	129.258	35.8288	2006-2012	NIE 2017a	-
1745	Gyeongju	129.272	35.9247	2006-2012	NIE 2017a	-
1746	Gyeongju	129.294	35.8972	2006-2012	NIE 2017a	-
1747	Gyeongju	129.195	35.8858	2006-2012	NIE 2017a	-
1748	Gyeongju	129.277	35.9103	2006-2012	NIE 2017a	-
1749	Gyeongsan	128.861	35.8155	2006-2012	NIE 2017a	-
1750	Gyeongsan	128.841	35.8384	2006-2012	NIE 2017a	-
1751	Daegu	128.685	35.8174	2006-2012	NIE 2017a	-
1752	Daegu	128.665	35.8597	2006-2012	NIE 2017a	-
1753	Daegu	128.657	35.8377	2006-2012	NIE 2017a	-
1754	Daegu	128.7	35.9352	2006-2012	NIE 2017a	-
1755	Daegu	128.672	35.8499	2006-2012	NIE 2017a	-
1756	Gyeongsan	128.844	35.776	2006-2012	NIE 2017a	-
1757	Gyeongsan	128.815	35.7659	2006-2012	NIE 2017a	-
1758	Gyeongsan	128.816	35.7731	2006-2012	NIE 2017a	-
1759	Gyeongsan	128.801	35.7782	2006-2012	NIE 2017a	-
1760	Gyeongsan	128.787	35.7762	2006-2012	NIE 2017a	-
1761	Gyeongsan	128.849	35.8219	2006-2012	NIE 2017a	-
1762	Gyeongsan	128.829	35.8527	2006-2012	NIE 2017a	-
1763	Gyeongsan	128.77	35.8855	2006-2012	NIE 2017a	-
1764	Gyeongsan	128.832	35.8906	2006-2012	NIE 2017a	-
1765	Gyeongsan	128.834	35.8888	2006-2012	NIE 2017a	-
1766	Daegu	128.675	35.98	2006-2012	NIE 2017a	-
1767	Daegu	128.66	35.9696	2006-2012	NIE 2017a	-
1768	Daegu	128.645	35.9452	2006-2012	NIE 2017a	-
1769	Daegu	128.696	35.8934	2006-2012	NIE 2017a	-
1770	Daegu	128.714	35.8448	2006-2012	NIE 2017a	-
1771	Daegu	128.649	35.8904	2006-2012	NIE 2017a	-
1772	Gyeongsan	128.85	35.8527	2006-2012	NIE 2017a	-
1773	Gyeongsan	128.816	35.8021	2006-2012	NIE 2017a	-
1774	Chilgok	128.505	35.9623	2006-2012	NIE 2017a	-
1775	Chilgok	128.505	35.9623	2006-2012	NIE 2017a	-
1776	Daegu	128.542	35.9689	2006-2012	NIE 2017a	-
1777	Daegu	128.608	35.9742	2006-2012	NIE 2017a	-
1778	Daegu	128.589	35.9729	2006-2012	NIE 2017a	-
1779	Daegu	128.589	35.9729	2006-2012	NIE 2017a	-
1780	Daegu	128.537	35.9502	2006-2012	NIE 2017a	-
1781	Daegu	128.537	35.9502	2006-2012	NIE 2017a	-
1782	Daegu	128.582	35.9414	2006-2012	NIE 2017a	-
1783	Daegu	128.551	35.9562	2006-2012	NIE 2017a	-
1784	Daegu	128.587	35.9572	2006-2012	NIE 2017a	-
1785	Daegu	128.598	35.9365	2006-2012	NIE 2017a	-
1786	Goryeong	128.397	35.8389	2006-2012	NIE 2017a	-
1787	Dalseong	128.429	35.8707	2006-2012	NIE 2017a	-
1788	Goryeong	128.444	35.836	2006-2012	NIE 2017a	-
1789	Goryeong	128.377	35.803	2006-2012	NIE 2017a	-
1790	Dalseong	128.492	35.7938	2006-2012	NIE 2017a	-
1791	Goryeong	128.391	35.78	2006-2012	NIE 2017a	-
1792	Dalseong	128.456	35.777	2006-2012	NIE 2017a	-
1793	Dalseong	128.461	35.7545	2006-2012	NIE 2017a	-
1794	Chilgok	128.441	35.9858	2006-2012	NIE 2017a	-
1795	Chilgok	128.422	35.9735	2006-2012	NIE 2017a	-
1796	Chilgok	128.47	35.9669	2006-2012	NIE 2017a	-
1797	Chilgok	128.476	35.9835	2006-2012	NIE 2017a	-
1798	Chilgok	128.376	35.9461	2006-2012	NIE 2017a	-
1799	Chilgok	128.408	35.9273	2006-2012	NIE 2017a	-
1800	Chilgok	128.424	35.952	2006-2012	NIE 2017a	-
1801	Dalseong	128.452	35.9241	2006-2012	NIE 2017a	-
1802	Chilgok	128.478	35.9491	2006-2012	NIE 2017a	-
1803	Chilgok	128.482	35.9355	2006-2012	NIE 2017a	-
1804	Seongju	128.391	35.9141	2006-2012	NIE 2017a	-
1805	Dalseong	128.441	35.8801	2006-2012	NIE 2017a	-
1806	Chilgok	128.476	35.9042	2006-2012	NIE 2017a	-
1807	Dalseong	128.49	35.8898	2006-2012	NIE 2017a	-
1808	Seongju	128.281	35.8715	2006-2012	NIE 2017a	-
1809	Seongju	128.304	35.8685	2006-2012	NIE 2017a	-
1810	Seongju	128.343	35.8681	2006-2012	NIE 2017a	-
1811	Seongju	128.356	35.8381	2006-2012	NIE 2017a	-
1812	Seongju	128.36	35.8197	2006-2012	NIE 2017a	-
1813	Goryeong	128.349	35.763	2006-2012	NIE 2017a	-
1814	Goryeong	128.35	35.7907	2006-2012	NIE 2017a	-
1815	Seongju	128.274	35.9985	2006-2012	NIE 2017a	-
1816	Seongju	128.281	35.9812	2006-2012	NIE 2017a	-
1817	Seongju	128.313	35.979	2006-2012	NIE 2017a	-
1818	Chilgok	128.325	35.9903	2006-2012	NIE 2017a	-
1819	Chilgok	128.368	35.9629	2006-2012	NIE 2017a	-
1820	Chilgok	128.337	35.9866	2006-2012	NIE 2017a	-
1821	Seongju	128.255	35.954	2006-2012	NIE 2017a	-
1822	Seongju	128.255	35.954	2006-2012	NIE 2017a	-
1823	Seongju	128.279	35.9557	2006-2012	NIE 2017a	-
1824	Seongju	128.327	35.9504	2006-2012	NIE 2017a	-
1825	Seongju	128.361	35.9259	2006-2012	NIE 2017a	-
1826	Seongju	128.27	35.8985	2006-2012	NIE 2017a	-
1827	Seongju	128.324	35.898	2006-2012	NIE 2017a	-
1828	Seongju	128.3	35.9073	2006-2012	NIE 2017a	-
1829	Seongju	128.349	35.8826	2006-2012	NIE 2017a	-
1830	Seongju	128.362	35.9065	2006-2012	NIE 2017a	-
1831	Yeongam	126.513	34.7425	2006-2012	NIE 2017a	-
1832	Yeongam	126.535	34.7208	2006-2012	NIE 2017a	-
1833	Yeongam	126.562	34.7431	2006-2012	NIE 2017a	-
1834	Yeongam	126.594	34.7389	2006-2012	NIE 2017a	-
1835	Yeongam	126.606	34.6931	2006-2012	NIE 2017a	-
1836	Haenam	126.615	34.6681	2006-2012	NIE 2017a	-
1837	Haenam	126.516	34.6264	2006-2012	NIE 2017a	-
1838	Haenam	126.519	34.6458	2006-2012	NIE 2017a	-
1839	Haenam	126.575	34.6556	2006-2012	NIE 2017a	-
1840	Haenam	126.55	34.6333	2006-2012	NIE 2017a	-
1841	Haenam	126.594	34.6278	2006-2012	NIE 2017a	-
1842	Yeongam	126.628	34.7278	2006-2012	NIE 2017a	-
1843	Haenam	126.642	34.5518	2006-2012	NIE 2017a	-
1844	Haenam	126.638	34.54	2006-2012	NIE 2017a	-
1845	Gangjin	126.717	34.5027	2006-2012	NIE 2017a	-
1846	Gangjin	126.736	34.5375	2006-2012	NIE 2017a	-
1847	Yeongam	126.396	34.745	2006-2012	NIE 2017a	-
1848	Yeongam	126.432	34.7484	2006-2012	NIE 2017a	-
1849	Yeongam	126.456	34.7466	2006-2012	NIE 2017a	-
1850	Yeongam	126.499	34.7423	2006-2012	NIE 2017a	-
1851	Haenam	126.402	34.7002	2006-2012	NIE 2017a	-
1852	Haenam	126.403	34.6818	2006-2012	NIE 2017a	-
1853	Haenam	126.435	34.6855	2006-2012	NIE 2017a	-
1854	Haenam	126.446	34.6979	2006-2012	NIE 2017a	-
1855	Haenam	126.399	34.665	2006-2012	NIE 2017a	-
1856	Haenam	126.443	34.6403	2006-2012	NIE 2017a	-
1857	Haenam	126.434	34.6541	2006-2012	NIE 2017a	-
1858	Haenam	126.492	34.6323	2006-2012	NIE 2017a	-
1859	Haenam	126.465	34.6308	2006-2012	NIE 2017a	-
1860	Haenam	126.524	34.6031	2006-2012	NIE 2017a	-
1861	Haenam	126.522	34.6176	2006-2012	NIE 2017a	-
1862	Haenam	126.549	34.6067	2006-2012	NIE 2017a	-
1863	Haenam	126.571	34.5958	2006-2012	NIE 2017a	-
1864	Haenam	126.536	34.5587	2006-2012	NIE 2017a	-
1865	Haenam	126.512	34.5782	2006-2012	NIE 2017a	-
1866	Haenam	126.551	34.5602	2006-2012	NIE 2017a	-
1867	Haenam	126.574	34.5679	2006-2012	NIE 2017a	-
1868	Haenam	126.603	34.5453	2006-2012	NIE 2017a	-
1869	Haenam	126.511	34.5401	2006-2012	NIE 2017a	-
1870	Haenam	126.527	34.5089	2006-2012	NIE 2017a	-
1871	Haenam	126.601	34.5024	2006-2012	NIE 2017a	-
1872	Haenam	126.615	34.5388	2006-2012	NIE 2017a	-
1873	Haenam	126.399	34.5932	2006-2012	NIE 2017a	-
1874	Haenam	126.424	34.5855	2006-2012	NIE 2017a	-
1875	Haenam	126.455	34.6191	2006-2012	NIE 2017a	-
1876	Haenam	126.486	34.6194	2006-2012	NIE 2017a	-
1877	Haenam	126.47	34.588	2006-2012	NIE 2017a	-
1878	Haenam	126.402	34.5605	2006-2012	NIE 2017a	-
1879	Haenam	126.453	34.5639	2006-2012	NIE 2017a	-
1880	Haenam	126.469	34.571	2006-2012	NIE 2017a	-
1881	Haenam	126.498	34.565	2006-2012	NIE 2017a	-
1882	Haenam	126.396	34.537	2006-2012	NIE 2017a	-
1883	Haenam	126.45	34.5252	2006-2012	NIE 2017a	-
1884	Haenam	126.467	34.5334	2006-2012	NIE 2017a	-
1885	Haenam	126.494	34.5073	2006-2012	NIE 2017a	-
1886	Haenam	126.547	34.5385	2006-2012	NIE 2017a	-
1887	Haenam	126.564	34.5164	2006-2012	NIE 2017a	-
1888	Sinan	125.986	34.8687	2006-2012	NIE 2017a	-
1889	Sinan	125.986	34.8687	2006-2012	NIE 2017a	-
1890	Sinan	125.991	34.7974	2006-2012	NIE 2017a	-
1891	Sinan	125.991	34.7974	2006-2012	NIE 2017a	-
1892	Sinan	125.974	34.7969	2006-2012	NIE 2017a	-
1893	Sinan	125.906	34.7665	2006-2012	NIE 2017a	-
1894	Sinan	125.919	34.771	2006-2012	NIE 2017a	-
1895	Sinan	125.953	34.779	2006-2012	NIE 2017a	-
1896	Sinan	125.978	34.7863	2006-2012	NIE 2017a	-
1897	Sinan	125.994	34.7659	2006-2012	NIE 2017a	-
1898	Sinan	125.896	34.7389	2006-2012	NIE 2017a	-
1899	Sinan	125.896	34.7389	2006-2012	NIE 2017a	-
1900	Sinan	125.896	34.7389	2006-2012	NIE 2017a	-
1901	Sinan	125.912	34.7312	2006-2012	NIE 2017a	-
1902	Sinan	125.974	34.7123	2006-2012	NIE 2017a	-
1903	Sinan	125.935	34.6988	2006-2012	NIE 2017a	-
1904	Sinan	125.935	34.6988	2006-2012	NIE 2017a	-
1905	Sinan	125.982	34.7016	2006-2012	NIE 2017a	-
1906	Sinan	126.07	34.9231	2006-2012	NIE 2017a	-
1907	Sinan	126.07	34.9231	2006-2012	NIE 2017a	-
1908	Sinan	126.024	34.9028	2006-2012	NIE 2017a	-
1909	Sinan	126.024	34.9028	2006-2012	NIE 2017a	-
1910	Sinan	126.036	34.8812	2006-2012	NIE 2017a	-
1911	Sinan	126.064	34.9037	2006-2012	NIE 2017a	-
1912	Sinan	126.05	34.8816	2006-2012	NIE 2017a	-
1913	Sinan	126.087	34.8846	2006-2012	NIE 2017a	-
1914	Sinan	126.011	34.8675	2006-2012	NIE 2017a	-
1915	Sinan	126.035	34.8608	2006-2012	NIE 2017a	-
1916	Sinan	126.049	34.8655	2006-2012	NIE 2017a	-
1917	Sinan	126.076	34.8486	2006-2012	NIE 2017a	-
1918	Sinan	126.121	34.869	2006-2012	NIE 2017a	-
1919	Sinan	126.104	34.8052	2006-2012	NIE 2017a	-
1920	Sinan	126.113	34.7859	2006-2012	NIE 2017a	-
1921	Sinan	126.148	34.8668	2006-2012	NIE 2017a	-
1922	Sinan	126.238	34.855	2006-2012	NIE 2017a	-
1923	Sinan	126.148	34.8057	2006-2012	NIE 2017a	-
1924	Sinan	126.161	34.7969	2006-2012	NIE 2017a	-
1925	Sinan	126.15	34.7811	2006-2012	NIE 2017a	-
1926	Sinan	126.079	34.7384	2006-2012	NIE 2017a	-
1927	Sinan	126.117	34.7448	2006-2012	NIE 2017a	-
1928	Sinan	126.006	34.6957	2006-2012	NIE 2017a	-
1929	Sinan	126.141	34.7433	2006-2012	NIE 2017a	-
1930	Sinan	126.156	34.7219	2006-2012	NIE 2017a	-
1931	Sinan	126.171	34.7412	2006-2012	NIE 2017a	-
1932	Sinan	126.171	34.7412	2006-2012	NIE 2017a	-
1933	Sinan	126.171	34.7412	2006-2012	NIE 2017a	-
1934	Sinan	126.154	34.6706	2006-2012	NIE 2017a	-
1935	Sinan	126.134	34.6493	2006-2012	NIE 2017a	-
1936	Sinan	126.15	34.6349	2006-2012	NIE 2017a	-
1937	Sinan	126.179	34.6508	2006-2012	NIE 2017a	-
1938	Sinan	126.179	34.6508	2006-2012	NIE 2017a	-
1939	Sinan	126.171	34.6388	2006-2012	NIE 2017a	-
1940	Sinan	126.024	34.6309	2006-2012	NIE 2017a	-
1941	Sinan	126.024	34.6309	2006-2012	NIE 2017a	-
1942	Sinan	126.024	34.6309	2006-2012	NIE 2017a	-
1943	Sinan	126.024	34.6309	2006-2012	NIE 2017a	-
1944	Sinan	126.024	34.6309	2006-2012	NIE 2017a	-
1945	Sinan	126.022	34.6047	2006-2012	NIE 2017a	-
1946	Sinan	126.022	34.6047	2006-2012	NIE 2017a	-
1947	Sinan	126.037	34.5948	2006-2012	NIE 2017a	-
1948	Sinan	126.037	34.5948	2006-2012	NIE 2017a	-
1949	Sinan	126.059	34.6198	2006-2012	NIE 2017a	-
1950	Sinan	126.059	34.6198	2006-2012	NIE 2017a	-
1951	Sinan	126.087	34.5988	2006-2012	NIE 2017a	-
1952	Sinan	126.101	34.588	2006-2012	NIE 2017a	-
1953	Sinan	126.035	34.5774	2006-2012	NIE 2017a	-
1954	Sinan	126.022	34.5674	2006-2012	NIE 2017a	-
1955	Sinan	126.035	34.5584	2006-2012	NIE 2017a	-
1956	Sinan	126.045	34.5776	2006-2012	NIE 2017a	-
1957	Sinan	126.091	34.5645	2006-2012	NIE 2017a	-
1958	Sinan	126.057	34.5372	2006-2012	NIE 2017a	-
1959	Haenam	126.562	34.4389	2006-2012	NIE 2017a	-
1960	Haenam	126.547	34.3589	2006-2012	NIE 2017a	-
1961	Wando	126.706	34.3095	2006-2012	NIE 2017a	-
1962	Haenam	126.655	34.4439	2006-2012	NIE 2017a	-
1963	Gangjin	126.714	34.4789	2006-2012	NIE 2017a	-
1964	Haenam	126.677	34.4417	2006-2012	NIE 2017a	-
1965	Haenam	126.597	34.33	2006-2012	NIE 2017a	-
1966	Haenam	126.504	34.3773	2006-2012	NIE 2017a	-
1967	Haenam	126.485	34.3825	2006-2012	NIE 2017a	-
1968	Haenam	126.477	34.4402	2006-2012	NIE 2017a	-
1969	Haenam	126.483	34.4965	2006-2012	NIE 2017a	-
1970	Haenam	126.513	34.4803	2006-2012	NIE 2017a	-
1971	Haenam	126.561	34.4655	2006-2012	NIE 2017a	-
1972	Haenam	126.588	34.4766	2006-2012	NIE 2017a	-
1973	Haenam	126.537	34.4116	2006-2012	NIE 2017a	-
1974	Haenam	126.582	34.3986	2006-2012	NIE 2017a	-
1975	Haenam	126.603	34.4283	2006-2012	NIE 2017a	-
1976	Haenam	126.607	34.3967	2006-2012	NIE 2017a	-
1977	Haenam	126.48	34.3565	2006-2012	NIE 2017a	-
1978	Haenam	126.689	34.4532	2006-2012	NIE 2017a	-
1979	Haenam	126.498	34.4979	2006-2012	NIE 2017a	-
1980	Haenam	126.544	34.4157	2006-2012	NIE 2017a	-
1981	Haenam	126.497	34.3997	2006-2012	NIE 2017a	-
1982	Haenam	126.489	34.3664	2006-2012	NIE 2017a	-
1983	Haenam	126.554	34.3584	2006-2012	NIE 2017a	-
1984	Haenam	126.591	34.368	2006-2012	NIE 2017a	-
1985	Muju	127.782	35.9839	2006-2012	NIE 2017a	-
1986	Muju	127.782	35.9839	2006-2012	NIE 2017a	-
1987	Seongju	128.192	35.9325	2006-2012	NIE 2017a	-
1988	Seongju	128.196	35.8875	2006-2012	NIE 2017a	-
1989	Seongju	128.201	35.9692	2006-2012	NIE 2017a	-
1990	Seongju	128.223	35.9778	2006-2012	NIE 2017a	-
1991	Seongju	128.187	35.9508	2006-2012	NIE 2017a	-
1992	Seongju	128.192	35.9325	2006-2012	NIE 2017a	-
1993	Seongju	128.236	35.9514	2006-2012	NIE 2017a	-
1994	Seongju	128.196	35.8875	2006-2012	NIE 2017a	-
1995	Gyeongsan	128.924	35.7737	2006-2012	NIE 2017a	-
1996	Gyeongju	129.027	35.7584	2006-2012	NIE 2017a	-
1997	Gyeongju	129.062	35.9001	2006-2012	NIE 2017a	-
1998	Yeongcheon	128.986	35.9629	2006-2012	NIE 2017a	-
[truncated: 718 more rows]

## Sheet: Table S2
Table 2. References
NIE 2015	Nationwide survey of nonnative species in Korea (I). Ministry of Environment, 342 pp
NIE 2016	Nationwide survey of nonnative species in Korea (II). Ministry of Environment, 516 pp
NIE 2017a	Data Book of National Ecosystem Survey (2006 – 2013). Vol. 2. Animals of Korea, Seocheon, 212 pp
NIE 2017b	Nationwide survey of nonnative species in Korea (III). Ministry of Environment, 568 pp
NWC 2011	2011 Intensive Survey on Wetland Protected Areas. Ministry of Environment, 1059 pp
NWC 2012a	2012 Intensive Survey on Estuary Ecology : Gahwacheon, Gonyangcheon, Sacheon river. Ministry of Environment, 558 pp
NWC 2012b	2012 Intensive Survey on Wetland Protected Areas : Nakdong Estuary· Daeamsan dragon swamp, Dongbaekdongsan, Moojechineup. Ministry of Environment, 827 pp
NWC 2013a	2013 Intensive Survey on Estuary Ecology <Appendix-Detailed report> : Gusancheon, Namsangcheon. Ministry of Environment, 425 pp
NWC 2013b	2013 Intensive Survey on National Inland Wetlands <Appendix-Detailed report> : Gocheonam lake, Baengnyeon wetland, Shimjeok wetland. Ministry of Environment, 532 pp
NWC 2013c	2013 Intensive Survey on Wetland Protected Areas <Appendix-Detailed report> Ⅰ-Ⅱ : Muryeongari, 1100 Altitude Wetland, Jangdo Island High Moor, ungok wetland, Hwaeom wetland. Ministry of Environment, 1015 pp
NWC 2013d	2013 Monitoring for National Inland Wetlands <Appendix-Detailed report> (Ⅰ) : Northern 3, Central 3, Central 5, Southern 2, Southern 6, Southern 7. Ministry of Environmnet, 1292 pp
NWC 2014a	2014 Intensive Survey on Estuary Ecology : Gahwacheon, Gonyangcheon, Sacheon river. Ministry of Environment, 612 pp
NWC 2014b	2014 Intensive Survey on National Inland Wetlands -Appendix- : Cheonchuksan wetland, Daebong wetland, Wooseup wetland, Hapgang wetland, Jilnal wetland. Ministry of Environment, 971 pp
NWC 2014c	2014 Intensive Survey on Wetland Protected Areas -Appendix- : Korean Peninsula wetland, Duung wetland, Damyang river wetland. Ministry of Environment, 731 pp
NWC 2014d	2014 Monitoring for National Inland Wetlands <Appendix-Detailed report>. Ministry of Environmnet, 2661 pp
NWC 2015a	2015 Intensive Survey on National Inland Wetlands. Ministry of Environment, 880 pp
NWC 2015b	2015 Monitoring for National Inland Wetlands (Ⅱ) <Appendix-Detailed report> : Central 6, Southern 1, Northern 3, Jeju. Ministry of Environmnet, 1372 pp
NWC 2016a	2016 Intensive Survey on Estuary Ecology -Appendix- : Seocheon, Gwangokcheon, Jungseonpocheon, Bukcheon. Ministry of Environment, 765 pp
NWC 2016b	2016 Intensive Survey on National Inland Wetlands -Appendix- : Kanwol lake wetland, Donglim reservoir, BaekSeokje wetland. Ministry of Environment, 630 pp
NWC 2016c	2016 Intensive Survey on Wetland Protected Areas -Appendix- : Hangnag River estuary, Upo wetland, Muryeongari, Wolyeong wetland. Ministry of Environment, 690 pp
NWC 2017a	2017 Intensive Survey on Estuary Ecology : Hyeongsan river, Taehwa river, Hoeya river. Ministry of Environment, 812 pp
NWC 2017b	2017 The Fourth Intensive Survey on National Inland Wetlands : Lililyppeondegi wetland, HwangJung wetland. Ministry of Environment, 630 pp

## Sheet: Recommended citation
Recommended citation of this supplementary material
Please consider using the following citation for this material:
Kang H-J, Koo KS, Sung H-C (2019) Current distribution of American bullfrog Rana catesbeiana Shaw, 1802 in the Republic of Korea. BioInvasions Records 8(4): 942–946, https://doi.org/10.3391/bir.2019.8.4.23
